# Supplementary material for: Big Five personality and mind wandering in athletes: mediating role of trait anxiety
Source: Front Psychol. 2024 Feb 13;15:1232312. doi: 10.3389/fpsyg.2024.1232312 (PMC10897018; doi:10.3389/fpsyg.2024.1232312)
Supplement: Supplementary file 1 [file Data_Sheet_1.CSV]

gender	years	sports group	level	sports years	MW1	MW2	MW3	MW4	MW5	MW6	MW7	MW8	MW9	MW10	MW11	MW12	MW13	MW14	MW15	MW16	MW17	MW18	MW20	MW21	MW22	MW23	MW24	MW25	MW26	MW27	MW28	MW29	MW30	MW31	JL1	JL2	JL3	JL4	JL5	JL6	JL7	JL8	JL9	JL11	JL12	JL13	JL14	JL15	JL16
2	25	2	4	9	2	1	3	2	3	4	1	3	4	3	4	3	1	1	4	1	1	3	1	2	1	3	3	4	2	4	4	4	4	3	3	3	5	4	4	5	3	1	3	4	2	4	4	2	4
1	26	1	4	15	1	2	3	2	3	2	2	2	2	2	2	3	1	3	2	2	2	2	3	2	2	2	2	2	2	2	2	2	3	2	5	3	3	3	5	3	4	3	3	3	3	3	3	3	3
2	24	2	4	8	2	3	3	1	2	2	4	2	2	2	2	3	1	4	2	1	4	3	3	3	1	1	3	1	3	4	1	3	1	4	4	3	3	2	6	3	4	3	4	3	4	6	3	2	2
2	19	1	4	3	2	1	2	1	3	1	1	1	2	1	2	1	1	2	1	3	2	1	1	2	1	1	2	2	1	1	1	1	2	1	5	5	3	2	5	2	3	1	5	3	3	4	3	2	3
2	21	2	3	8	2	1	2	1	3	1	1	1	2	3	1	1	1	1	1	1	1	1	1	1	1	1	1	1	1	1	1	1	4	3	6	5	4	1	6	2	3	5	5	3	3	4	4	4	5
2	21	2	4	5	3	1	2	1	3	4	2	4	3	3	3	3	1	2	2	1	1	1	1	1	1	4	3	4	3	3	2	2	4	4	3	6	2	1	4	6	1	1	1	4	1	3	6	1	1
2	24	2	4	10	1	2	2	1	3	1	2	3	4	5	5	3	2	3	4	2	4	4	3	4	5	3	3	4	4	3	5	3	4	4	4	2	5	5	4	4	6	5	2	6	5	3	3	4	6
2	18	2	3	3	3	4	4	4	4	4	4	4	3	3	4	2	1	4	5	4	4	4	2	5	5	5	3	3	3	3	3	4	3	4	3	3	3	2	4	4	5	2	3	6	3	2	6	6	6
2	19	2	3	4	3	3	4	2	4	4	3	3	4	5	3	3	3	3	3	3	3	3	4	4	4	4	4	5	4	3	3	3	4	4	4	4	4	5	5	5	5	4	4	5	4	4	4	5	4
2	20	1	4	7	2	2	3	2	2	2	1	2	2	3	2	3	1	5	2	3	5	1	2	5	2	3	2	2	2	3	2	5	2	3	3	2	3	3	4	3	3	4	4	3	3	5	3	3	6
2	24	2	2	6	3	3	2	2	2	2	2	2	3	2	3	3	2	4	2	2	2	3	2	3	3	2	2	3	3	3	3	2	3	3	4	2	5	2	4	4	5	2	4	5	4	4	4	4	4
2	29	2	3	14	2	1	1	1	2	1	1	2	2	3	2	1	1	2	1	1	1	1	1	2	3	2	3	3	2	3	3	2	3	3	5	5	3	2	5	2	2	2	5	2	1	4	2	2	2
1	24	2	3	6	1	2	2	2	2	2	2	2	1	1	3	2	3	1	2	2	2	1	2	2	1	1	2	2	2	1	1	1	1	2	6	1	2	2	6	2	2	1	6	2	2	6	2	2	2
1	22	1	3	8	3	4	2	4	2	4	3	3	4	3	3	4	2	4	2	3	4	4	3	4	3	3	3	3	4	3	2	3	3	4	4	5	3	5	6	5	6	6	2	5	6	6	5	5	5
1	22	2	4	6	2	1	2	1	1	1	3	2	2	2	2	3	2	4	2	3	3	2	2	3	3	2	2	3	2	2	2	3	3	3	6	3	2	2	6	2	2	2	6	3	2	6	2	2	3
1	21	2	4	7	2	3	3	1	3	1	2	2	3	4	4	3	1	5	3	4	4	3	4	5	3	2	2	3	2	1	3	3	5	3	6	3	5	5	5	2	3	5	5	3	4	6	4	3	3
1	20	1	3	4	1	1	1	1	2	1	1	1	1	1	1	1	1	1	1	1	1	3	1	1	1	1	1	1	1	1	1	1	1	1	6	1	1	1	6	6	1	1	6	1	1	6	1	1	1
1	26	2	3	10	3	3	3	3	2	2	3	2	3	3	3	3	1	3	3	2	2	3	2	3	3	2	3	2	3	3	3	2	2	2	4	3	5	4	4	3	4	4	3	5	4	3	2	4	4
2	20	1	3	7	2	2	2	1	1	1	2	1	1	1	1	1	1	1	2	3	3	3	3	3	3	1	3	2	2	2	3	3	2	3	5	2	2	2	6	2	2	2	4	4	2	4	5	1	5
1	20	1	3	10	1	5	1	1	3	2	5	3	3	4	3	5	1	4	3	5	5	2	4	4	4	2	3	2	4	4	4	4	3	3	5	4	1	3	6	4	1	6	1	3	6	6	1	1	6
1	22	1	3	6	3	2	2	2	2	2	2	2	2	3	2	2	2	3	3	2	3	2	2	3	2	2	2	2	2	2	2	3	2	2	5	3	3	3	5	4	4	2	3	4	3	5	2	3	4
1	20	1	2	6	1	1	2	1	2	1	3	2	2	3	1	1	2	2	3	3	2	3	4	2	2	1	2	2	2	1	1	1	1	3	5	2	1	1	6	2	1	4	1	3	4	5	1	1	1
1	21	2	3	10	1	1	1	2	2	2	1	1	1	1	1	1	1	1	1	1	1	1	1	1	1	1	2	2	1	2	1	1	1	1	5	1	3	3	6	2	5	2	4	3	1	6	2	2	1
1	36	1	4	20	2	2	2	2	2	2	3	2	2	2	2	2	2	3	2	2	3	3	2	3	2	2	2	2	2	2	2	2	2	3	5	2	2	2	5	2	3	2	5	2	2	5	2	2	2
2	20	1	3	4	2	2	3	1	2	1	3	3	3	4	2	2	1	2	3	3	4	4	1	3	4	4	3	4	2	4	4	3	2	1	4	3	4	2	4	2	2	5	4	4	3	5	3	3	5
1	23	1	3	10	3	3	2	1	1	1	2	2	1	3	2	3	3	3	1	2	4	1	2	3	1	1	2	1	3	1	4	3	3	5	4	2	3	2	4	3	4	3	4	5	4	4	2	2	4
2	26	2	4	10	2	3	3	2	3	1	2	2	3	2	2	2	3	5	1	2	4	1	2	4	3	3	3	3	3	3	3	2	3	2	6	3	2	2	2	2	2	2	6	2	2	6	1	2	2
2	20	1	3	6	2	2	3	2	2	2	2	3	2	2	2	3	2	3	2	3	4	2	2	4	3	3	3	3	3	2	3	3	2	3	5	1	2	2	6	2	1	1	4	2	2	6	1	1	3
2	26	2	3	10	2	2	1	1	1	1	1	1	1	1	1	1	1	2	1	1	1	1	1	1	2	2	1	2	2	1	1	1	1	1	5	2	2	2	6	2	2	2	4	4	2	5	2	1	2
1	21	2	2	10	1	2	2	1	1	2	2	2	1	1	1	2	1	2	1	1	1	2	1	3	2	2	3	3	2	1	2	2	2	2	5	4	3	1	6	3	2	2	6	2	2	5	2	2	2
1	26	2	3	15	2	1	1	1	2	1	1	1	1	1	1	1	1	1	1	1	4	1	1	1	1	1	1	2	2	3	2	2	2	3	6	2	2	2	6	2	2	2	2	2	2	6	2	2	2
2	22	2	2	9	1	2	2	1	1	1	1	1	1	2	1	2	1	3	1	1	3	2	1	4	1	1	2	1	1	1	2	1	1	2	6	1	1	2	6	3	2	2	6	3	3	6	1	2	3
1	24	1	3	14	3	3	4	1	3	2	3	3	4	4	4	3	2	3	3	3	4	2	2	4	4	4	3	4	2	4	4	3	4	4	5	4	3	4	6	4	3	3	5	3	2	5	2	3	4
1	22	1	3	8	3	3	2	3	3	3	3	3	3	2	3	3	2	3	2	3	3	3	3	3	4	2	2	2	2	2	3	3	3	3	4	5	4	3	3	5	3	3	4	4	3	4	5	3	3
1	27	2	1	21	3	3	2	3	2	2	3	2	2	1	2	3	2	3	2	2	4	2	2	3	2	2	2	3	3	2	2	3	2	2	4	4	4	4	4	3	4	3	4	4	3	4	3	3	3
2	18	1	3	9	1	2	2	2	1	1	1	1	3	2	2	1	2	4	2	3	3	2	3	4	2	1	3	1	1	1	2	3	1	1	5	3	3	3	4	2	5	5	3	4	5	4	3	5	3
1	24	2	3	5	2	3	2	1	3	1	1	3	1	2	2	2	2	3	2	3	3	2	2	3	3	2	2	3	3	3	2	2	2	2	5	2	1	2	6	1	2	2	6	3	2	6	2	2	3
1	27	2	4	7	3	3	2	1	3	1	3	4	2	2	1	3	1	4	1	3	3	1	2	3	1	2	4	4	1	3	2	3	3	3	6	3	3	4	6	2	3	1	5	4	1	6	3	3	4
1	26	2	2	10	3	3	3	2	3	2	2	2	2	3	2	3	1	2	2	2	2	2	1	2	2	3	2	3	4	4	3	2	3	3	5	2	3	6	5	2	5	3	3	5	5	5	2	5	6
2	13	1	4	1	1	1	2	1	2	1	2	1	3	1	3	1	3	3	1	4	1	1	2	2	2	2	3	1	1	1	1	2	2	2	6	1	6	1	1	1	6	6	1	6	4	4	6	6	6
1	13	1	4	1.5	3	3	2	2	3	4	3	3	4	2	2	4	1	3	3	2	4	3	3	4	3	3	2	2	3	2	2	2	2	3	4	3	5	4	3	3	6	6	5	4	4	6	3	4	6
2	14	1	4	1	1	3	1	1	1	2	2	1	2	2	3	2	1	2	2	2	2	2	2	2	2	1	2	2	3	1	2	3	2	2	3	4	5	2	4	4	6	4	3	3	3	3	3	3	3
1	23	1	3	7	1	3	1	3	1	3	2	1	2	1	3	2	1	1	1	1	2	1	2	2	1	1	3	1	3	1	1	3	1	1	3	3	3	2	4	6	3	3	3	2	4	4	3	1	1
1	27	2	4	8	2	2	2	2	2	2	2	2	3	3	3	3	1	3	2	1	1	1	1	1	2	2	2	2	1	1	3	2	2	2	5	2	3	1	3	2	3	3	3	3	3	4	1	3	3
2	14	2	4	1	1	1	1	1	2	1	2	1	1	2	1	1	1	2	1	1	2	5	1	4	1	1	1	2	1	1	1	2	2	2	6	2	3	4	6	1	1	4	6	3	4	6	1	2	3
2	16	1	4	5	2	1	1	1	1	1	1	1	1	1	2	1	1	2	1	3	1	2	1	5	3	2	2	1	1	1	3	1	1	1	4	3	6	3	6	2	2	2	6	3	1	6	2	3	6
1	16	2	4	1	1	1	1	1	1	1	1	1	3	1	1	1	2	3	1	2	2	2	2	3	1	2	1	2	2	1	1	2	1	1	4	1	2	2	5	2	2	2	6	2	2	6	2	2	1
1	15	2	4	1	2	3	2	1	3	1	3	3	2	3	3	3	1	1	1	1	4	3	1	3	3	1	1	3	1	1	1	1	3	1	6	1	3	6	6	1	3	4	4	6	6	4	1	3	6
2	16	1	4	4	1	1	1	1	1	1	1	1	1	1	1	1	1	3	2	2	2	1	3	2	1	3	3	3	1	3	4	3	1	2	3	4	3	4	4	4	5	3	4	4	4	3	4	3	5
2	16	1	4	2.5	1	1	1	1	2	1	1	1	1	1	1	1	1	1	1	1	1	2	1	1	1	1	1	1	1	1	1	1	1	1	5	1	1	1	5	1	1	1	6	1	1	6	1	1	1
2	14	1	4	1	1	1	1	1	1	1	1	1	1	1	1	3	1	1	1	1	1	2	1	3	3	1	1	1	1	1	1	1	1	1	6	6	1	1	6	1	2	1	6	2	1	6	1	2	1
1	21	1	2	4	2	2	2	1	2	2	2	3	2	2	2	2	1	3	2	3	3	4	2	3	3	2	2	3	2	2	2	3	2	2	5	2	2	1	6	2	2	2	5	2	2	5	2	2	2
1	17	2	4	1.5	2	1	2	2	2	2	2	2	2	2	2	2	2	2	2	2	2	2	2	2	2	2	2	2	2	2	2	2	2	2	6	2	4	2	4	2	5	3	6	4	2	5	2	3	3
1	17	1	4	4	3	2	2	1	2	1	2	1	1	1	1	2	1	2	1	1	1	1	1	1	1	1	1	1	1	1	1	1	1	1	6	2	2	2	6	2	2	2	6	3	2	6	2	2	2
1	16	1	4	2	2	3	3	1	2	1	1	1	1	1	1	1	1	1	1	1	1	1	3	3	1	2	2	2	3	2	2	3	3	3	3	3	4	3	4	3	4	2	2	3	4	4	3	4	3
2	21	1	3	9	3	2	2	3	3	1	2	3	3	1	3	1	1	3	3	3	4	2	2	3	3	3	3	3	3	3	3	3	3	3	3	3	3	4	4	4	5	4	2	4	4	4	3	2	3
1	14	2	4	2	2	1	2	1	1	1	1	1	1	2	2	1	1	1	1	1	1	1	1	2	1	2	2	1	1	2	2	1	3	2	2	1	4	4	3	1	3	4	2	3	4	2	2	6	6
1	19	1	3	5	1	1	1	1	1	1	1	1	1	1	1	1	1	1	1	1	1	1	2	3	1	1	1	1	1	1	1	1	1	2	3	2	2	3	3	3	3	3	3	3	4	2	3	5	4
2	14	1	4	2.5	3	1	1	2	3	1	3	2	4	3	4	5	3	3	2	5	2	1	5	3	2	2	4	3	2	3	3	4	4	4	3	6	5	4	2	4	6	4	2	5	6	3	4	6	6
1	18	1	4	3	1	3	2	1	2	1	2	2	3	2	3	3	1	4	2	3	3	2	2	4	3	2	1	2	2	1	2	3	2	3	4	2	4	5	4	3	4	5	3	5	4	5	3	5	5
1	17	2	4	1	2	3	2	2	2	2	3	2	2	2	2	2	2	2	2	3	3	2	3	3	3	3	3	3	3	2	3	3	3	3	6	5	5	5	6	4	2	5	4	4	4	6	2	2	5
2	16	1	4	1	1	1	1	1	1	1	1	1	2	1	2	1	1	3	1	2	3	3	2	3	3	3	2	2	3	3	3	3	3	3	4	2	6	4	6	2	6	6	2	5	3	3	2	6	5
1	17	2	4	3	2	2	1	1	1	1	1	1	1	1	1	1	1	1	1	1	1	1	1	2	1	1	1	1	1	1	1	2	1	1	6	3	4	1	6	3	4	4	4	3	2	6	3	4	3
1	16	2	4	3	2	1	1	1	1	1	2	3	1	1	3	2	1	3	2	1	3	3	1	2	4	2	2	2	1	1	1	1	2	2	1	1	2	3	1	2	2	1	2	3	2	3	2	3	2
1	14	2	4	1	1	1	1	1	1	1	1	1	1	1	1	2	1	1	1	2	1	2	1	1	2	2	5	3	1	2	2	1	2	2	5	3	1	1	6	1	1	1	4	1	1	1	1	1	1
2	20	1	2	8	3	3	2	2	3	2	4	2	2	2	2	3	1	3	2	2	3	3	2	3	1	2	3	3	2	3	3	2	2	2	4	4	3	2	3	3	3	2	3	3	2	3	3	2	4
1	15	2	4	1.5	3	3	3	2	4	2	2	2	4	2	5	2	3	4	4	2	3	2	2	3	4	3	2	3	2	3	4	3	3	3	2	4	6	6	2	6	6	6	1	6	6	1	2	6	6
1	16	1	4	1	2	1	2	1	2	1	2	1	2	2	3	3	1	3	1	1	1	1	1	1	1	2	2	3	3	2	3	2	3	3	3	2	2	1	3	3	2	2	5	4	3	3	3	2	6
1	26	2	2	10	3	3	1	3	4	3	1	1	3	2	2	1	1	2	1	1	1	1	1	3	2	1	2	2	4	1	2	2	2	3	6	2	4	2	6	3	4	2	5	4	2	5	3	4	3
1	15	1	4	3	2	3	2	2	3	2	2	2	3	3	4	3	1	4	3	3	3	3	1	3	4	2	3	3	2	3	2	2	4	3	4	2	4	2	4	2	4	1	3	4	1	4	2	4	5
2	16	1	4	1	2	1	2	1	1	1	3	2	2	1	2	2	1	3	1	2	2	3	1	3	5	1	3	2	1	2	1	3	1	1	3	1	5	5	2	4	6	6	3	6	6	2	4	6	6
1	15	1	4	3	3	3	1	1	3	1	3	2	4	3	4	3	2	4	3	5	4	3	3	3	3	2	2	3	2	3	3	2	3	4	4	2	4	3	5	4	4	3	2	4	4	5	1	3	4
1	15	1	4	1	1	1	1	2	2	1	2	1	2	2	1	1	1	2	1	2	2	1	1	2	2	1	1	1	1	1	1	2	1	1	1	1	1	1	1	1	2	1	1	1	1	1	1	3	1
1	16	1	4	1	1	1	1	2	1	2	3	1	3	2	2	1	1	3	1	1	2	3	1	3	1	3	1	1	1	1	2	3	1	1	5	4	3	4	5	4	6	5	4	1	6	5	6	6	5
2	14	2	4	1	1	1	1	2	2	3	2	1	1	1	2	2	1	2	1	1	1	1	1	2	1	1	1	1	1	1	1	2	2	1	5	1	3	2	2	3	5	5	5	6	3	5	4	3	4
2	15	1	4	1	2	1	1	3	1	2	2	2	2	2	4	2	2	2	2	2	2	2	2	2	2	2	2	2	2	2	2	2	2	2	3	3	6	6	3	6	6	3	4	6	6	3	5	6	6
1	19	1	1	6	1	1	1	1	1	1	2	1	1	1	1	1	1	1	1	1	1	1	1	2	2	1	1	1	1	2	1	1	1	1	5	1	2	2	5	1	1	2	5	2	3	5	2	1	2
2	21	1	3	13	2	2	3	3	3	2	2	3	2	2	2	3	3	3	3	3	3	2	2	2	2	3	2	2	2	2	2	2	2	3	5	4	4	4	5	4	3	3	4	3	3	5	2	3	2
1	16	1	2	5	1	1	1	1	1	1	3	1	1	1	3	1	1	1	1	3	4	1	3	3	3	2	1	2	1	1	1	2	1	1	4	2	2	2	4	2	2	2	1	2	4	4	3	2	2
1	27	1	3	3	1	5	5	1	3	1	1	2	3	3	3	3	5	5	3	3	5	3	3	5	3	3	3	3	4	4	3	3	3	3	6	1	3	1	6	1	2	2	2	2	3	6	2	3	2
2	17	2	2	6	2	3	1	2	3	1	3	1	3	2	3	2	1	3	2	3	3	1	2	4	4	1	2	3	2	2	2	4	3	2	4	3	3	2	6	1	2	2	1	4	2	3	2	2	3
1	17	1	2	4	3	4	3	3	3	3	3	2	5	2	3	3	2	3	2	3	3	3	3	4	3	2	2	2	4	3	2	3	2	3	3	5	4	4	3	4	4	3	3	4	3	3	4	4	4
1	15	1	4	3	1	1	2	1	2	1	1	1	1	1	2	2	1	3	1	1	3	4	3	4	3	2	2	2	2	1	1	2	2	3	5	3	3	1	5	1	1	4	6	3	3	5	3	1	1
1	17	2	4	5	4	2	2	1	2	2	3	2	3	2	2	3	2	3	3	4	3	2	2	3	3	2	3	3	3	3	3	3	2	3	6	3	6	5	5	5	6	6	4	6	6	4	2	5	6
2	26	2	3	10	3	2	3	1	3	1	3	2	2	3	3	4	1	4	3	3	3	3	3	5	3	2	3	3	2	2	3	3	3	4	5	2	2	3	5	4	3	2	2	4	4	6	3	3	3
1	18	1	4	2	1	1	1	1	1	1	1	1	1	1	1	1	1	3	1	3	3	1	2	3	1	1	1	1	1	1	1	1	1	1	5	1	3	3	5	3	1	4	4	2	3	5	2	6	3
1	24	1	4	6	1	2	2	4	3	4	4	2	3	3	2	2	2	2	2	2	2	2	2	3	3	3	3	2	2	3	4	5	3	5	4	4	4	5	5	3	5	4	4	4	4	4	5	4	5
1	16	1	4	2	1	1	1	1	1	1	1	1	1	1	1	1	1	1	1	1	1	1	1	2	1	1	1	1	1	1	1	1	1	1	5	2	2	3	6	2	3	2	6	2	6	6	2	3	3
1	13	2	4	2	2	1	1	1	3	3	3	3	4	1	4	2	1	2	1	3	4	2	1	5	1	1	1	1	1	1	1	1	1	1	5	3	1	2	6	2	6	2	6	6	1	6	2	2	2
1	20	1	3	3	3	3	3	2	2	2	4	2	4	4	3	4	2	4	3	4	4	4	2	3	3	3	3	3	3	2	2	2	2	3	3	3	5	4	5	3	5	5	3	5	5	3	3	5	5
2	14	2	2	10	1	2	2	2	3	1	2	1	3	3	2	3	2	3	2	3	4	1	2	3	2	1	3	3	3	2	3	2	3	3	3	2	4	2	6	3	1	2	3	2	1	5	4	1	5
2	20	2	2	9	1	1	1	1	3	3	1	3	1	3	4	3	1	3	1	3	1	1	1	1	1	1	4	4	1	1	3	3	4	1	6	3	1	1	6	2	4	2	2	5	6	2	1	1	4
2	13	1	4	2	2	1	2	2	2	1	2	2	3	2	2	2	1	2	2	2	2	2	1	3	3	2	2	3	2	2	2	2	3	2	4	2	2	2	5	2	2	2	3	3	3	4	2	2	3
1	17	1	1	5	2	2	1	1	3	2	2	2	3	2	3	2	1	1	2	2	2	2	2	3	2	1	1	3	1	2	2	1	3	2	5	4	3	1	6	3	2	1	3	2	2	5	4	1	1
2	21	1	2	10	3	3	3	2	2	2	3	3	2	2	1	2	1	4	3	1	4	1	2	4	3	2	2	3	2	3	3	3	3	2	4	3	2	1	6	3	2	1	6	3	2	4	2	2	1
1	14	1	3	1.5	1	2	1	1	3	1	2	1	1	1	1	2	1	2	1	1	2	2	1	2	2	1	2	2	1	2	1	1	1	1	5	5	1	1	5	3	4	1	5	5	1	4	3	5	3
2	14	2	2	7	1	3	2	1	1	1	2	1	2	1	1	1	1	3	1	2	1	2	1	3	1	1	2	1	1	1	1	2	1	1	3	2	6	2	3	4	5	4	2	5	5	3	2	4	4
1	18	1	4	4	2	3	2	2	3	3	4	2	5	3	5	3	2	2	3	2	2	2	2	2	2	2	3	3	2	2	2	2	3	2	2	5	4	4	3	5	6	5	4	5	5	3	3	4	6
1	16	2	4	1	3	1	3	2	3	1	3	3	3	2	3	5	1	3	2	2	3	1	3	3	3	3	3	3	2	2	2	2	2	3	6	6	6	6	6	4	4	6	3	6	6	6	3	6	6
1	24	1	3	5	3	3	3	3	3	2	2	2	3	2	2	3	2	3	2	2	2	2	2	3	2	3	2	3	2	3	3	2	2	2	4	2	2	2	5	2	2	2	5	2	2	6	3	2	2
2	13	1	4	3.5	3	1	2	3	2	4	5	1	5	1	5	5	1	4	1	3	3	3	2	3	2	1	3	3	1	2	1	3	3	4	3	3	6	6	3	4	2	2	3	6	6	3	6	6	6
1	17	2	4	1	1	1	1	1	1	1	1	1	1	1	1	1	1	3	1	3	3	1	2	3	1	1	1	1	1	1	1	2	1	2	3	2	3	2	4	2	3	3	2	3	3	3	2	3	3
1	16	2	4	1	3	1	1	1	1	1	1	1	1	1	1	1	1	1	1	1	1	1	1	1	1	1	1	1	1	1	1	1	1	1	3	3	3	3	3	3	3	5	3	3	6	3	1	3	3
2	17	2	2	6	2	3	1	3	2	2	3	1	3	2	3	3	1	3	3	2	3	1	2	4	3	1	2	2	3	2	2	4	2	3	4	3	4	2	5	1	2	2	2	4	2	4	2	2	2
1	16	1	2	4	2	4	1	1	2	1	2	2	3	3	3	2	3	3	2	3	4	1	3	4	2	2	3	3	2	3	2	2	2	2	5	5	5	2	5	3	6	1	1	5	1	2	3	6	5
2	20	1	2	12	2	2	2	2	3	2	2	2	3	2	3	2	2	2	2	3	2	2	2	3	2	2	2	2	2	2	2	2	3	2	4	2	3	1	5	3	2	2	4	2	2	4	2	3	2
2	13	1	4	1	2	1	2	1	3	3	3	1	2	3	3	3	1	2	1	1	3	1	3	3	1	3	2	2	2	2	2	3	2	3	2	3	3	1	3	3	4	2	4	4	3	3	3	3	3
1	15	2	4	1	2	1	1	1	2	1	2	1	3	1	1	1	1	5	1	5	5	3	2	4	1	1	1	1	1	1	1	2	1	1	6	1	2	2	6	2	2	2	6	2	2	6	2	2	2
2	14	1	2	2	1	1	3	1	1	1	1	1	3	1	2	3	3	2	1	3	3	1	2	1	2	2	2	1	2	1	2	2	1	2	6	6	4	4	6	3	5	1	4	4	4	5	4	6	6
1	15	2	4	1	1	1	2	1	1	1	1	1	1	2	3	2	1	4	2	3	4	1	3	4	1	1	3	1	1	1	1	1	1	1	6	3	3	3	6	3	3	3	6	4	5	6	2	2	6
2	14	1	2	2	1	1	3	1	1	1	1	1	3	1	2	3	3	2	1	3	3	1	2	1	2	2	2	1	2	1	2	2	1	2	6	6	4	4	6	3	5	1	4	4	4	5	4	6	6
2	14	1	4	1	2	2	2	1	2	2	2	2	2	3	3	2	1	1	1	2	2	2	2	2	2	2	2	2	2	2	2	2	2	2	4	6	1	1	4	4	1	1	6	5	5	6	2	2	2
1	18	1	3	2	2	2	2	3	2	2	2	2	2	2	2	3	1	3	2	3	3	2	3	3	2	2	2	2	3	2	2	2	2	2	5	3	3	2	5	2	3	5	5	4	6	6	4	3	4
2	17	1	4	3.5	2	3	1	2	2	2	2	2	3	2	2	3	1	3	2	3	2	1	2	4	2	2	3	2	3	4	2	2	3	3	2	4	5	4	3	3	4	4	2	4	4	3	3	4	5
1	18	1	2	6	4	1	1	2	4	2	1	1	2	2	1	1	1	4	1	2	2	2	1	4	1	2	2	4	1	3	1	2	3	2	2	5	6	5	1	3	6	5	2	5	4	2	2	4	5
1	17	2	4	3	2	1	1	1	1	1	1	1	1	1	1	1	1	1	1	1	1	1	1	4	4	3	3	2	1	1	2	3	3	1	6	2	2	3	6	1	2	3	2	2	4	6	3	1	1
1	14	2	4	1	2	1	2	2	2	1	1	1	1	1	1	1	1	1	1	1	1	1	1	1	1	1	1	1	1	1	1	1	1	1	6	1	2	3	5	2	3	1	2	5	3	6	3	3	4
2	15	1	2	5	2	1	1	1	1	1	1	1	1	1	1	1	1	3	1	1	3	1	1	2	1	2	2	1	1	2	1	1	1	2	6	3	1	1	6	2	1	2	6	2	1	6	2	1	3
2	17	1	1	8	3	2	2	3	2	1	1	1	2	1	2	1	1	1	1	1	3	3	1	3	2	1	1	3	2	2	3	1	1	2	5	1	3	2	6	1	2	1	4	3	1	5	2	2	1
2	19	1	1	5	3	2	1	1	2	3	1	2	3	2	2	1	1	4	2	2	5	2	2	4	3	2	2	2	2	2	3	2	2	3	5	2	6	2	6	2	3	2	2	5	3	5	2	3	6
2	18	2	3	3	2	1	1	1	1	1	1	1	1	1	1	1	1	1	1	2	2	1	1	1	2	2	2	2	2	2	2	2	2	2	5	4	5	6	5	3	2	5	3	4	4	3	3	2	4
1	15	2	4	1.5	2	3	2	1	2	1	2	3	2	3	3	1	1	1	1	3	2	1	2	4	3	1	3	2	2	1	2	2	3	2	5	3	1	4	5	5	5	1	1	2	2	2	3	2	2
1	25	1	3	5	2	3	2	1	4	3	4	2	1	1	1	3	1	4	1	3	4	3	3	4	5	2	1	4	2	2	3	3	3	2	5	1	6	2	4	5	6	2	2	6	6	6	3	6	3
1	17	2	4	4	2	2	1	1	2	1	1	3	1	1	1	1	1	2	1	2	1	1	2	1	1	2	2	2	2	2	2	1	1	1	5	4	3	2	5	6	4	4	3	3	2	5	4	6	3
2	13	1	3	3	1	1	2	1	2	3	1	2	2	1	1	1	1	1	1	1	1	1	1	3	1	1	1	1	1	1	2	1	1	1	4	2	3	2	3	2	6	3	3	3	3	3	1	4	5
1	18	1	3	4	3	3	3	1	3	1	3	3	1	2	1	3	3	3	3	1	3	1	3	4	3	2	3	3	3	3	1	2	2	2	6	4	1	1	6	1	1	1	6	2	3	6	1	1	4
1	15	2	4	5	1	1	2	3	3	1	1	1	1	1	1	1	1	3	1	4	3	1	1	5	1	1	2	2	1	2	3	3	1	1	4	3	6	4	3	3	3	4	2	3	2	4	2	2	2
2	15	1	3	2	1	1	3	1	4	2	3	4	2	3	1	3	1	3	1	2	1	1	1	3	3	4	3	4	2	1	4	3	4	3	3	2	5	2	3	6	5	3	3	4	2	3	3	4	4
1	16	2	4	2	2	2	1	1	1	1	1	1	1	1	1	1	1	1	1	1	1	1	1	1	1	1	1	1	1	1	1	1	1	1	6	4	3	3	6	3	4	4	1	3	3	6	3	3	3
2	17	1	4	3.5	1	3	2	1	2	1	3	2	3	2	2	2	1	4	2	4	4	2	3	4	3	2	2	3	3	2	3	3	2	2	4	3	5	4	5	3	5	5	4	5	5	4	3	4	5
1	22	1	1	11	1	2	1	2	3	2	2	3	3	2	2	2	1	3	2	3	4	1	2	4	3	2	3	3	3	2	3	2	3	4	5	4	5	3	6	3	3	5	5	4	4	5	3	3	2
1	22	1	4	5	1	1	1	1	2	1	1	1	1	3	3	3	1	1	1	1	1	1	3	3	2	2	1	2	1	1	1	1	1	1	5	2	2	1	5	1	1	1	5	2	2	5	1	1	1
2	24	1	4	10	1	3	2	2	2	2	1	2	3	2	2	3	1	3	1	1	4	1	2	3	2	2	2	2	2	2	2	2	2	2	5	4	2	3	5	2	2	2	4	2	2	4	2	2	3
1	13	1	4	4	1	1	1	1	1	1	1	1	1	1	1	1	1	1	1	1	1	1	1	1	1	1	1	1	1	1	1	1	1	1	6	1	3	1	6	1	1	1	4	2	1	5	1	1	1
1	22	1	3	7	3	1	1	2	4	1	1	2	3	4	3	4	1	4	4	2	4	1	2	5	4	1	3	4	1	1	3	2	4	4	6	3	2	3	6	2	3	3	5	2	3	6	1	2	5
2	17	1	1	6	1	3	2	1	1	1	2	1	1	1	1	1	1	2	2	1	3	2	1	3	3	2	2	2	2	2	1	2	1	2	5	2	2	2	4	2	2	1	3	2	1	3	1	1	2
1	27	1	3	16	1	4	1	1	3	1	2	2	2	3	2	5	2	5	2	3	5	2	3	5	2	3	2	3	4	2	3	4	3	4	4	3	2	5	6	2	6	4	5	3	3	4	5	5	5
1	26	1	2	10	3	4	3	1	4	1	3	2	2	2	3	1	1	2	1	1	4	4	1	3	5	1	2	5	4	5	5	1	5	5	6	3	1	1	6	2	3	1	6	2	1	6	2	3	2
1	25	2	2	8	3	2	2	2	2	3	3	3	4	2	2	3	2	3	2	2	2	2	2	3	3	3	3	3	3	3	3	4	3	3	3	4	6	4	2	5	6	6	5	4	5	2	5	5	5
1	15	1	3	5	2	4	1	1	3	3	4	1	4	5	4	4	1	5	3	1	5	3	3	4	3	2	2	3	2	1	2	3	3	2	5	4	2	1	6	4	1	5	3	4	1	6	5	2	6
1	15	2	4	3	1	1	2	1	1	1	1	1	2	2	1	1	1	1	1	2	1	1	1	1	1	1	1	1	1	1	1	2	1	1	5	1	4	3	6	5	2	2	6	6	5	6	5	6	5
1	25	2	4	5	2	1	1	1	1	1	2	1	1	3	1	1	1	1	1	1	2	1	1	1	1	1	1	3	1	1	1	1	1	1	6	3	1	1	6	1	1	1	1	1	1	6	2	1	1
2	22	1	3	13	3	4	2	1	3	1	2	3	3	2	3	2	2	4	2	2	2	4	2	5	4	2	2	2	3	1	2	1	1	3	6	2	6	1	6	5	3	1	4	5	2	5	2	2	1
2	23	2	4	5	3	3	2	2	4	2	3	3	3	3	3	3	3	3	3	2	3	3	3	3	3	4	3	3	3	3	3	3	3	3	3	4	3	4	3	3	4	3	4	4	4	3	3	3	3
1	24	2	2	10	1	1	1	2	1	1	2	1	2	2	2	1	1	2	2	1	3	1	1	3	2	2	3	2	1	1	2	2	1	2	5	2	1	1	1	1	2	1	1	2	1	1	1	2	3
2	25	1	3	10	2	3	2	2	3	2	2	2	2	2	2	3	2	3	2	3	3	3	3	3	3	3	2	3	3	2	3	3	3	2	5	2	2	2	4	3	3	2	4	2	2	4	2	2	3
1	25	1	4	8	2	2	3	1	2	2	1	2	1	4	3	3	1	1	1	2	2	2	3	3	3	2	4	3	1	2	2	2	3	3	3	2	1	2	2	2	3	2	6	3	3	6	2	2	3
2	23	1	4	7	2	3	2	2	3	2	2	2	2	3	3	2	2	3	2	3	2	1	2	3	3	1	3	3	3	2	3	3	3	3	5	5	4	3	5	3	4	3	3	4	4	4	3	3	3
1	16	1	4	1.5	2	1	2	1	1	1	3	1	1	1	1	2	1	3	3	1	1	1	1	3	3	1	1	1	1	1	1	1	1	2	2	2	3	3	3	2	3	2	2	2	2	2	2	2	1
2	17	2	2	4	2	3	1	3	2	2	4	1	3	2	2	3	1	3	3	5	3	1	2	4	4	2	3	3	2	2	2	2	2	1	3	4	6	2	4	4	1	1	1	6	2	2	3	2	5
1	27	2	3	15	2	2	1	2	2	2	2	3	3	2	2	1	1	3	1	2	3	3	2	3	3	3	2	3	3	2	3	3	3	3	5	2	4	2	5	4	4	3	3	4	4	3	3	3	4
1	18	2	3	8	1	2	3	1	2	3	3	2	3	2	2	2	1	3	2	3	3	2	2	3	2	3	3	2	2	2	2	3	3	3	3	5	4	6	3	4	6	6	3	6	6	3	5	6	6
2	16	2	4	2.5	1	3	1	1	1	1	4	1	3	1	2	1	1	1	1	1	4	1	1	3	3	1	3	3	3	2	3	3	2	2	5	5	3	5	5	4	6	2	4	6	6	5	3	5	4
1	22	1	3	8	2	3	1	1	2	3	4	3	4	3	3	2	3	3	1	4	2	3	2	2	2	2	1	1	1	2	2	3	3	2	4	3	3	3	6	2	2	2	2	4	4	6	3	2	3
1	50	2	2	40	1	3	3	1	2	2	1	1	2	2	2	3	1	3	3	2	3	2	1	2	2	1	2	2	2	2	3	1	2	3	4	3	4	2	4	2	2	2	4	3	2	3	3	2	2
1	18	1	4	2	3	3	2	1	3	1	2	2	2	3	1	1	1	3	3	4	2	2	2	3	3	1	4	3	4	3	3	2	3	2	4	3	2	2	5	3	4	3	4	4	2	5	3	3	3
1	15	1	4	3	3	1	2	3	3	1	3	1	2	3	2	4	3	4	3	2	4	1	1	4	3	1	2	4	2	1	4	4	3	2	3	4	5	2	4	3	3	1	4	4	3	4	3	4	5
2	23	2	4	9	1	1	1	1	1	1	2	1	2	2	2	2	1	1	1	2	2	2	2	1	2	1	1	1	2	2	2	1	2	2	4	2	4	3	2	4	3	4	4	3	3	3	3	4	5
2	22	2	4	8	2	3	2	1	3	2	1	1	1	2	1	3	1	3	2	2	3	3	1	4	2	2	2	3	4	2	3	1	1	3	6	2	1	1	6	1	2	2	6	2	2	6	1	2	2
1	11	2	4	5	1	1	1	1	2	1	1	1	1	1	1	1	1	1	1	1	1	1	1	1	1	1	2	1	1	1	1	1	1	1	6	1	2	2	6	1	1	1	5	1	1	1	1	1	1
1	19	2	2	8	1	2	1	1	1	1	1	1	1	1	1	1	1	1	1	1	1	1	1	1	1	1	2	1	3	1	1	1	1	1	6	3	3	2	6	1	1	2	3	3	2	6	2	1	1
1	24	2	4	6	1	1	3	1	4	3	1	3	2	2	1	1	1	4	2	3	4	1	2	4	2	1	2	3	2	2	2	2	3	3	5	1	3	5	4	2	4	2	5	5	4	5	2	3	3
1	18	2	2	13	1	3	4	2	3	1	5	2	5	2	3	5	1	3	2	4	5	5	4	4	2	4	3	2	2	1	2	5	2	5	2	4	3	6	2	4	2	5	3	3	6	5	4	2	6
2	24	2	4	7	2	1	2	2	2	1	3	3	2	2	2	4	2	3	4	3	3	3	3	3	4	3	3	4	2	3	3	3	3	3	4	3	5	5	3	4	6	5	3	5	5	3	4	4	5
2	20	2	1	11	2	2	3	2	3	3	2	2	2	2	3	2	1	2	2	1	3	2	1	3	2	2	3	3	2	2	2	1	3	2	3	5	2	1	4	1	1	1	3	3	2	4	1	1	5
2	16	2	4	1	3	3	2	1	2	1	3	2	2	3	3	3	1	1	2	2	1	2	2	2	1	3	3	3	2	3	3	2	3	3	3	4	5	5	2	4	5	4	3	4	5	3	4	5	5
1	23	2	3	16	1	2	2	2	1	1	1	2	2	2	2	2	1	1	1	1	1	1	1	2	1	2	3	3	2	2	2	2	3	3	5	3	3	2	6	2	2	2	5	4	2	5	2	2	3
1	19	2	4	6	2	2	2	1	2	1	1	3	2	2	2	3	1	3	3	2	3	2	1	2	3	3	3	3	2	1	2	1	3	2	5	3	1	4	6	2	2	3	6	2	3	6	2	2	3
1	16	2	4	1.5	2	1	2	3	2	1	2	1	3	2	3	1	1	3	1	3	3	2	1	4	3	2	3	2	1	2	2	2	2	3	5	2	3	2	5	2	2	4	4	2	4	5	3	2	3
1	24	2	4	6	2	2	3	3	4	1	2	2	3	3	3	3	1	2	2	2	3	2	2	3	3	3	3	4	2	2	2	2	3	3	4	4	6	6	2	6	6	6	1	6	6	2	5	6	6
1	14	2	4	2	3	2	3	2	2	2	2	2	2	2	3	2	1	2	2	2	3	2	2	3	2	2	2	3	2	2	2	2	2	2	3	3	4	2	4	4	5	5	3	4	4	4	3	4	3
2	19	2	2	15	3	5	3	2	5	2	4	3	2	4	4	5	3	3	3	3	2	2	2	4	4	3	3	4	3	3	3	5	4	3	4	6	5	5	2	5	6	5	6	4	4	4	5	5	4
1	22	2	2	9	1	1	2	1	1	2	4	3	2	1	1	1	1	3	1	3	3	1	3	3	2	2	1	1	2	3	1	2	2	2	6	3	2	2	6	2	2	2	6	3	2	6	1	3	3
1	16	2	3	10	1	3	2	1	1	2	3	3	3	1	3	3	1	1	2	2	4	2	1	4	4	1	3	2	3	3	1	1	2	1	6	3	4	1	6	3	3	1	5	2	5	6	1	4	4
2	22	2	4	10	2	1	1	3	3	4	3	2	1	4	3	5	1	5	3	2	5	3	3	5	5	5	4	3	4	2	4	2	3	5	4	1	6	5	6	4	5	3	3	5	5	4	1	4	6
1	25	2	4	9	1	1	1	3	2	3	2	2	2	2	3	1	1	3	1	2	3	3	3	3	2	3	3	3	3	3	2	3	2	3	5	3	2	3	6	3	3	4	4	3	4	3	3	2	4
1	18	2	3	5	3	2	1	1	2	2	1	1	1	1	1	2	2	2	1	2	2	2	3	3	2	1	2	2	2	2	2	2	2	2	6	3	4	5	5	6	4	4	6	3	4	4	3	4	5
2	18	1	3	6	1	1	1	1	1	1	1	1	1	1	1	1	1	1	1	1	1	1	1	1	1	1	1	1	1	1	1	1	1	1	4	1	4	1	6	1	3	1	5	3	1	4	1	4	5
2	18	1	3	9	1	2	1	1	1	1	1	1	2	2	2	1	1	4	1	3	3	1	2	4	2	1	2	1	1	1	1	3	1	1	5	4	4	5	6	2	6	5	4	5	5	5	3	5	5
1	21	1	1	6	2	2	2	2	2	2	2	2	2	2	2	2	1	3	2	1	5	2	1	4	4	2	2	3	2	3	2	1	3	2	2	2	2	2	6	2	4	3	4	3	2	5	3	3	4
2	24	2	4	9	1	2	1	1	1	1	1	1	1	1	1	1	1	1	1	1	1	1	5	1	1	1	1	1	1	1	1	1	2	1	6	3	5	3	6	4	2	2	6	3	2	6	2	2	2
2	19	2	2	10	2	1	1	1	3	1	1	1	1	2	1	1	1	1	1	1	1	1	1	1	1	1	1	1	1	1	1	1	1	1	2	2	2	2	5	2	2	6	4	3	2	4	2	2	4
1	16	1	4	6	1	1	1	1	3	1	1	1	1	1	2	1	1	1	1	1	4	1	1	1	2	1	1	1	3	1	1	1	1	1	4	1	3	1	6	1	1	1	1	3	1	5	1	1	1
1	20	2	3	10	2	1	1	2	2	2	3	2	1	2	2	3	1	2	2	3	3	3	2	3	3	1	2	3	2	2	3	1	1	2	5	1	3	2	3	2	2	3	5	2	2	4	2	2	2
2	22	2	4	3	2	2	3	2	3	2	2	3	2	3	2	3	1	2	2	2	2	2	2	2	2	3	3	3	3	3	3	3	3	3	3	4	3	3	3	3	3	3	3	4	3	2	3	4	3
1	20	2	3	13	3	2	3	1	3	3	2	2	4	3	2	2	1	4	2	1	3	2	2	4	3	2	3	4	2	3	2	2	1	1	4	3	5	4	5	3	3	2	3	5	4	4	3	3	5
1	13	2	4	5	4	3	4	3	3	1	3	3	4	3	5	3	2	3	3	2	1	4	3	4	3	3	4	3	3	4	3	3	3	1	5	2	3	3	4	2	3	3	2	4	3	4	1	2	3
2	22	2	4	7	3	2	1	1	1	3	1	1	3	3	2	1	1	3	2	2	2	1	1	1	2	3	3	2	1	2	2	2	3	3	4	3	3	3	4	2	2	1	2	2	5	4	1	3	4
1	24	2	3	11	3	3	2	1	2	2	3	1	2	4	3	1	1	2	2	2	3	1	2	3	2	3	2	4	2	3	4	2	3	2	4	3	2	3	4	3	2	5	3	4	4	3	2	2	4
1	24	2	4	12	2	3	2	1	3	1	3	2	2	2	3	2	1	3	2	1	3	3	2	3	3	2	3	3	2	3	3	3	3	4	6	3	4	3	5	2	5	4	3	3	3	6	3	2	4
2	18	2	4	6	2	2	2	2	3	2	3	3	3	4	2	3	2	3	3	1	3	2	2	3	3	3	3	4	3	3	3	3	3	3	5	2	3	2	4	2	4	2	5	3	2	3	2	3	2
2	20	1	2	14	3	1	3	1	1	1	1	3	3	1	1	1	1	4	3	1	2	1	1	2	3	4	3	3	4	3	4	4	3	4	6	4	4	3	5	3	2	3	4	4	2	5	2	2	5
2	17	2	2	5	1	1	1	1	1	1	1	1	3	1	1	1	1	3	1	1	1	1	1	4	1	1	3	3	4	3	2	4	4	4	4	4	5	5	4	4	5	5	3	4	4	3	2	3	5
2	15	2	4	2	3	1	1	1	1	1	1	1	1	1	1	2	1	1	1	1	1	3	1	2	3	1	3	3	1	2	2	1	1	1	2	1	3	2	2	2	3	2	1	2	1	1	1	2	1
1	15	1	4	3	2	1	3	1	2	3	3	4	4	4	4	4	1	5	3	3	4	3	3	4	4	4	2	5	3	4	5	4	4	4	4	4	5	5	4	4	4	5	2	5	5	3	4	4	6
2	14	2	4	2	1	3	2	1	3	1	2	2	1	2	2	2	1	3	1	2	2	1	1	3	1	1	1	2	1	2	2	3	1	2	5	2	4	3	6	2	3	2	6	3	3	6	2	2	2
2	16	2	4	3	3	1	3	1	3	1	1	3	3	2	3	4	1	5	1	5	5	2	3	5	3	2	3	3	3	3	4	4	3	3	6	3	3	2	6	1	6	6	4	6	6	6	2	6	4
2	16	2	3	5	3	2	3	1	3	2	2	3	4	2	2	2	1	3	1	4	5	3	5	5	2	4	3	2	3	3	1	3	4	4	6	4	4	6	5	6	6	6	2	6	6	6	6	6	6
1	14	2	4	2	1	1	2	1	1	1	1	2	2	1	2	1	1	1	1	1	1	1	1	3	2	1	2	2	1	1	1	1	1	1	2	1	2	1	2	2	2	1	1	3	2	1	1	1	2
2	23	2	4	7	1	4	4	4	1	4	1	4	4	1	1	5	1	2	4	1	2	1	1	3	2	3	2	3	2	3	4	3	2	4	5	3	2	1	4	2	1	1	5	3	1	6	5	1	5
2	14	2	4	2	1	1	2	1	2	1	1	1	1	1	2	1	1	1	1	1	1	1	1	1	1	1	1	2	1	1	1	1	1	1	6	6	5	6	6	6	6	5	6	6	5	6	6	5	6
2	16	2	4	3	1	1	2	2	1	1	1	2	2	2	3	2	1	2	2	3	3	2	3	3	2	3	3	3	2	3	2	3	2	3	3	2	5	4	6	3	6	6	2	5	6	3	3	6	3
2	17	2	4	1	2	2	3	2	3	1	3	2	2	3	2	1	1	1	2	1	2	3	2	2	4	3	3	4	3	3	3	3	3	2	5	3	6	6	6	3	5	5	4	6	4	5	3	6	5
2	15	2	4	2	1	1	1	1	1	1	1	1	1	1	1	1	1	1	1	1	1	1	1	1	1	1	1	1	1	1	1	1	1	1	6	2	2	2	6	1	4	3	3	3	3	4	4	2	3
2	17	2	4	1	2	1	1	2	1	1	1	3	3	3	3	1	1	3	2	3	3	2	2	4	2	2	2	3	3	2	4	5	3	3	3	4	4	4	3	4	4	4	3	1	4	3	1	4	4
1	20	2	3	6	3	3	1	1	1	1	3	3	3	2	3	2	3	4	2	4	3	3	3	4	4	3	3	2	3	1	2	2	3	2	6	2	2	2	6	1	3	5	6	6	6	6	2	4	3
1	21	2	3	5	2	2	3	3	3	2	2	2	2	2	2	1	2	5	1	2	4	2	2	4	3	3	2	4	4	2	3	2	3	4	5	2	1	1	5	1	1	3	4	2	4	5	2	1	2
2	14	2	4	6	1	1	2	2	3	2	1	2	1	2	3	1	1	2	2	2	2	2	2	2	2	2	2	3	1	1	2	3	3	2	5	3	3	2	4	3	2	2	3	4	4	5	3	3	2
2	13	2	4	5	2	1	3	1	3	2	1	3	2	2	1	3	1	1	1	1	3	1	1	3	1	3	2	3	2	2	2	2	3	2	6	1	1	3	6	1	1	1	5	2	1	6	1	1	1
2	14	2	4	2	1	2	1	1	2	2	3	1	2	2	3	2	1	1	2	2	2	2	2	4	3	2	2	2	3	1	2	2	2	2	2	2	3	2	4	3	2	3	3	4	2	2	2	2	2
2	17	2	4	10	2	1	2	1	3	1	1	3	2	2	2	1	1	3	3	2	3	3	2	3	1	3	3	3	1	2	2	3	3	3	4	5	5	6	3	5	5	4	3	4	3	3	4	5	5
2	17	2	4	1.5	1	1	1	1	1	1	1	1	1	3	1	1	1	1	1	1	1	1	1	1	1	1	3	3	1	1	3	2	3	1	3	4	3	2	3	3	3	3	4	3	3	3	3	3	3
1	20	2	4	7	2	2	2	2	3	2	1	1	2	2	2	3	1	2	1	2	1	1	1	2	1	3	3	1	3	2	3	2	3	2	4	3	3	2	4	2	2	4	3	4	4	3	2	2	6
2	15	2	4	1.5	2	3	2	1	1	1	1	1	3	2	3	2	3	2	2	4	3	3	4	4	4	2	3	4	2	1	3	2	3	3	3	2	4	3	3	2	5	5	3	3	3	3	3	3	3
1	16	1	2	4	2	2	2	1	1	1	2	1	1	2	2	1	2	1	1	1	1	1	1	3	3	1	3	1	1	2	2	3	1	1	5	3	2	3	4	2	3	3	5	2	2	5	2	3	3
2	16	2	4	7	2	1	1	1	2	1	1	1	1	2	1	1	1	2	1	1	2	1	2	2	2	1	2	2	1	2	2	1	2	1	6	3	2	2	6	3	2	3	6	3	3	6	3	1	3
2	15	2	3	6	1	1	1	1	1	1	1	1	1	1	1	1	1	2	1	1	2	1	1	2	1	1	1	1	1	1	1	1	1	1	5	3	2	2	5	3	2	2	3	3	2	2	2	2	2
2	15	2	4	4.5	3	3	3	1	2	1	2	2	2	2	2	3	1	3	2	1	3	2	2	3	3	2	3	2	3	3	2	1	3	2	4	4	3	4	4	2	3	4	4	5	4	3	2	3	5
2	15	2	3	9	2	2	1	1	2	1	2	1	2	2	1	1	1	1	1	1	2	1	1	2	2	1	1	2	1	1	2	1	1	1	5	2	4	3	4	3	3	3	3	5	4	2	2	3	3
2	15	2	2	6	4	3	2	1	4	1	1	1	1	3	2	1	1	2	3	2	2	1	1	2	1	1	2	2	2	4	3	2	2	2	6	4	2	4	3	2	6	6	4	5	6	5	4	4	6
2	15	2	2	5	2	3	2	1	2	3	3	3	4	4	4	3	1	5	3	2	4	3	3	4	3	3	3	3	3	3	3	3	3	3	4	5	6	6	3	5	6	6	6	5	6	3	5	6	6
2	16	2	2	10	3	3	3	2	3	2	2	2	2	3	2	3	2	4	3	2	3	3	3	3	2	2	2	3	2	3	2	2	3	2	5	3	2	3	6	1	2	2	3	2	2	4	2	2	2
2	16	2	2	9	2	2	2	2	3	2	2	2	2	3	3	2	2	3	2	2	3	2	3	3	3	2	2	3	2	1	3	2	3	2	4	3	3	3	4	1	4	3	3	3	3	4	2	3	3
2	17	2	2	11	2	2	2	2	3	3	2	2	3	3	3	3	1	3	2	2	3	2	2	3	3	2	2	3	2	2	3	2	3	2	5	3	3	3	4	3	3	3	5	4	3	4	2	3	3
2	16	2	3	11	3	3	2	2	3	2	3	2	4	4	4	2	2	4	3	2	3	4	2	3	4	2	3	3	3	3	3	3	3	3	5	5	5	5	5	5	4	5	4	6	5	4	4	4	6
2	17	2	2	11	2	3	1	1	3	1	1	1	2	2	1	1	1	3	1	3	3	1	1	3	1	1	1	3	1	1	2	3	3	1	3	4	4	4	4	3	4	4	4	4	4	4	3	4	4
2	17	2	2	7	2	2	2	1	3	2	1	2	3	2	3	2	1	3	2	3	3	2	2	3	2	2	2	3	2	2	3	2	3	1	4	5	3	2	4	1	3	3	3	4	2	4	5	3	4
2	15	2	2	10	3	4	2	1	3	3	2	2	2	2	4	2	2	4	2	3	4	3	3	4	3	2	2	3	4	2	2	3	3	3	2	3	5	6	5	3	6	6	3	6	6	4	3	5	6
2	15	2	3	9	2	1	2	1	3	1	1	1	1	1	1	1	3	3	1	1	3	1	3	4	2	1	1	3	1	2	1	2	3	1	4	4	5	6	4	3	3	5	2	6	6	3	2	3	6
2	17	2	3	7	2	2	2	2	3	2	2	2	3	3	3	3	2	3	3	3	3	3	2	2	3	3	3	3	2	3	3	3	3	3	4	4	4	4	4	4	4	4	3	4	4	3	3	4	5
2	16	2	2	10	3	1	1	1	3	2	2	2	1	3	3	3	1	2	2	3	2	1	2	3	2	2	2	3	1	3	3	2	3	2	3	4	4	5	4	3	4	5	2	4	4	3	3	3	4
2	17	2	3	7	2	2	2	1	3	1	1	1	1	2	2	1	1	3	2	1	3	2	1	2	3	2	3	2	2	2	2	2	2	2	4	4	4	4	3	4	4	4	3	5	5	3	3	3	4
1	17	1	2	5	2	1	1	1	1	1	1	1	1	1	1	1	1	1	1	1	3	1	1	3	1	1	1	2	1	1	2	2	2	1	6	3	4	1	6	1	3	2	2	4	2	6	2	2	2
2	15	2	2	10	3	3	3	3	4	3	3	3	3	4	4	3	1	2	2	2	4	3	2	2	3	3	3	3	4	2	4	2	3	3	4	4	4	4	3	4	4	4	3	6	4	3	4	3	5
1	24	2	4	7	1	1	3	3	2	1	1	1	1	1	3	1	1	1	1	1	4	1	1	1	1	1	3	2	1	1	1	1	2	1	6	1	4	6	6	1	3	1	6	2	3	6	1	2	4
2	17	2	2	10	2	1	2	1	3	1	1	2	1	3	2	1	1	2	2	1	2	2	3	3	2	2	3	3	1	1	3	2	4	2	5	2	3	2	5	2	3	2	4	5	4	5	2	2	5
2	20	2	2	11	3	2	1	1	4	1	1	1	1	1	1	1	1	1	1	1	1	1	1	1	1	1	1	4	1	4	2	1	3	1	5	6	2	3	6	2	2	3	3	2	2	5	2	1	1
2	16	2	2	7	3	2	2	3	3	2	2	2	2	3	2	3	2	3	2	2	3	3	2	3	3	2	3	3	2	2	3	2	3	3	5	1	2	2	6	2	2	2	3	2	2	6	2	2	2
1	15	2	4	5	2	3	1	1	3	1	2	1	2	3	3	3	1	3	2	2	3	1	3	3	2	2	2	3	3	2	3	2	3	2	3	2	1	4	5	3	3	4	2	5	4	3	2	3	5
2	19	2	2	4	3	3	2	1	4	1	4	2	4	2	2	2	2	2	2	2	3	2	2	2	2	3	3	3	1	4	3	3	2	2	3	3	4	4	3	4	6	3	3	6	6	3	4	6	6
2	17	2	2	10	1	1	1	1	1	1	1	1	1	1	2	1	1	2	1	1	2	1	1	2	1	1	1	1	1	1	1	1	1	1	5	2	2	1	6	2	2	2	1	3	2	4	2	2	2
1	19	2	3	7	2	2	1	1	3	1	3	3	3	2	1	1	2	3	2	3	4	2	3	3	2	2	2	3	3	2	2	4	3	3	4	2	3	5	5	3	3	5	3	6	5	3	3	4	5
2	16	2	2	10	2	2	2	1	3	2	3	3	3	3	2	2	1	2	3	3	3	2	2	2	3	2	2	3	2	1	3	2	2	1	5	3	3	1	5	3	3	2	3	4	3	4	2	3	3
2	16	2	3	9	2	2	3	1	3	1	3	2	1	3	1	2	1	3	2	2	3	1	1	3	2	3	3	2	2	2	3	3	3	2	5	3	5	6	5	3	4	6	3	5	6	4	3	4	6
2	19	2	2	10	2	3	3	2	2	2	3	3	3	3	3	3	2	3	3	2	2	2	2	3	3	2	3	2	2	3	3	2	2	2	5	2	2	2	5	3	2	1	3	2	3	3	3	2	3
2	19	2	3	9	3	2	2	2	2	2	2	2	2	1	2	2	1	3	2	2	3	3	3	2	2	1	2	1	2	1	1	2	1	2	5	1	2	1	6	2	2	1	5	1	2	5	1	1	2
2	27	2	4	11	1	1	1	1	3	1	1	3	1	1	1	1	1	4	2	1	5	1	1	4	3	2	2	3	1	1	1	2	3	2	6	2	2	3	6	2	2	2	6	3	6	6	2	2	4
1	19	2	3	11	2	2	2	2	2	2	2	2	3	3	3	2	2	2	2	2	3	2	2	2	2	2	2	2	2	2	2	2	2	2	4	3	2	2	4	3	3	3	3	3	3	4	2	2	2
1	18	1	2	4	2	3	4	4	3	3	3	3	3	3	3	3	3	3	3	2	3	3	2	3	3	3	4	3	3	2	3	4	3	3	3	4	4	4	3	4	4	4	3	4	4	3	4	4	6
1	18	1	2	3	3	3	3	5	3	5	1	3	5	3	5	5	2	5	3	3	4	3	3	5	5	3	3	3	3	3	2	3	3	3	4	3	6	5	3	5	5	5	2	6	5	3	4	6	6
1	20	1	3	11	2	4	2	3	3	3	5	3	4	3	3	5	3	4	4	3	4	3	3	4	3	3	3	3	3	3	3	3	3	3	5	3	5	4	5	4	5	3	3	4	3	5	3	4	4
1	18	1	4	4	2	2	2	2	2	2	2	2	2	2	2	2	2	2	2	2	2	2	2	2	2	2	2	2	2	2	2	2	2	2	5	3	3	3	5	2	2	2	5	2	2	5	3	3	3
1	18	1	4	10	1	1	1	1	1	1	1	1	1	5	1	1	5	1	1	1	1	1	1	1	1	1	1	1	1	1	5	1	1	1	6	2	2	2	6	2	2	2	2	2	2	6	2	2	2
1	18	1	2	5	3	2	1	2	4	2	2	2	5	4	5	5	2	3	2	2	3	2	2	3	3	2	2	3	2	2	2	2	3	2	2	4	6	2	3	2	6	2	2	6	1	3	6	6	5
1	14	2	4	3	1	1	1	1	1	1	1	1	1	1	1	1	1	1	1	1	1	1	1	1	1	1	1	1	1	1	1	1	1	1	6	1	1	1	3	1	1	1	4	1	1	6	1	1	1
2	18	1	2	5	2	4	3	2	3	3	5	2	3	3	4	2	4	5	4	4	4	3	3	5	4	3	2	2	3	2	2	3	2	2	2	4	6	2	3	4	2	2	4	6	2	3	5	3	6
2	15	2	4	4	1	1	1	1	1	1	1	1	1	2	1	1	1	3	1	1	1	1	1	3	2	1	1	3	3	2	2	2	3	2	6	1	3	1	6	2	3	2	6	2	2	6	1	2	1
2	20	1	3	6	2	2	2	2	2	2	2	3	2	2	2	2	2	2	2	3	3	2	2	2	3	3	2	3	3	2	3	3	3	3	6	1	2	2	6	1	1	2	5	2	2	6	2	1	2
2	19	2	1	11	1	1	1	1	2	1	3	1	1	1	1	1	1	1	1	1	3	1	1	1	3	3	2	3	2	2	1	2	3	3	5	4	4	3	5	3	4	4	3	4	3	3	2	3	4
2	17	2	2	10	3	3	2	2	3	3	3	3	3	3	3	3	3	3	3	2	3	3	3	3	3	3	3	2	3	3	1	3	3	3	2	2	2	2	2	1	2	3	2	2	3	2	4	2	3
2	12	1	4	2.5	2	1	1	1	1	1	2	1	2	1	1	1	1	1	1	1	1	1	1	1	1	1	1	1	1	1	1	1	1	1	3	2	4	3	5	2	6	4	1	3	3	3	3	6	3
2	20	1	3	7	2	3	3	2	3	3	3	3	4	2	2	2	1	2	3	1	1	1	1	3	3	3	3	3	2	3	3	3	3	3	4	3	4	3	5	4	3	2	3	3	2	3	2	4	4
1	18	1	4	5	4	4	3	3	3	3	3	3	3	3	3	3	2	1	3	1	1	3	3	3	3	3	3	3	3	3	3	3	3	3	3	3	3	2	3	3	3	3	3	3	3	3	3	3	3
2	18	1	3	6	2	2	1	1	3	1	3	1	1	1	1	3	1	1	1	1	1	1	1	3	1	1	1	3	1	1	1	1	3	1	4	4	4	4	4	4	4	3	4	4	3	4	4	4	4
2	17	1	4	6	3	3	1	3	2	4	3	3	5	3	4	1	1	4	2	2	4	5	1	5	5	4	4	5	3	3	5	4	4	5	5	5	6	6	3	6	6	6	3	6	6	2	5	6	6
2	14	1	4	1	1	1	1	2	2	2	1	1	3	2	2	1	1	1	3	2	1	1	3	2	1	2	4	3	1	2	2	3	2	2	2	2	3	1	2	3	2	1	1	3	2	2	2	2	4
2	15	2	4	3	1	2	1	3	2	2	2	3	1	2	2	1	1	3	1	2	2	1	2	2	1	3	3	3	1	2	3	3	3	3	4	1	4	1	5	2	3	3	3	2	4	3	1	4	4
1	19	1	4	3	2	1	2	3	2	1	1	1	1	3	1	2	1	1	1	4	1	2	2	4	1	1	3	2	3	2	3	1	1	3	6	1	1	1	6	1	3	1	6	3	2	6	1	1	1
2	14	1	4	2	3	3	3	2	2	2	2	2	2	2	3	3	2	3	3	3	3	2	3	4	3	3	4	3	3	3	2	3	2	3	4	3	2	3	6	2	3	3	3	3	2	5	5	5	3
2	16	1	4	3	3	1	5	4	5	1	1	5	4	4	2	1	1	5	5	2	1	5	2	5	5	5	4	5	3	4	5	5	5	4	6	3	3	6	6	4	2	6	3	4	6	6	3	1	6
1	17	1	4	1	1	1	1	1	1	1	1	1	1	1	1	1	1	1	2	3	3	3	3	4	4	2	3	1	1	2	1	2	1	2	6	2	1	3	6	1	3	4	6	3	3	6	2	3	2
1	16	1	4	4	3	2	2	1	1	1	2	2	1	3	1	2	1	3	2	3	3	3	2	3	3	1	3	3	2	2	3	2	2	2	4	2	3	2	4	2	3	2	3	4	3	4	1	3	3
2	17	1	4	3.5	2	2	2	3	2	3	3	3	4	2	3	3	1	3	3	2	2	2	2	3	3	2	3	2	2	2	2	2	2	2	2	2	4	4	2	4	4	3	2	4	3	3	3	5	5
2	24	2	1	10	2	2	1	3	4	1	3	2	5	4	3	4	2	2	3	3	2	2	2	2	4	2	1	4	2	1	4	2	4	3	4	2	2	1	4	2	2	1	5	3	1	3	1	2	6
1	15	1	4	1	1	1	1	1	1	1	1	1	1	1	1	1	1	1	1	2	1	1	1	1	1	1	1	1	1	1	1	1	1	1	6	1	1	1	1	1	1	1	6	1	1	1	1	1	1
1	22	1	3	6	2	3	2	1	2	2	2	2	1	1	1	2	1	3	1	1	2	1	3	3	2	1	3	4	3	2	3	3	2	2	6	4	6	5	4	4	4	3	5	4	4	6	6	3	5
1	17	1	4	3	3	1	2	4	3	3	2	2	3	3	2	4	2	2	2	2	2	2	3	3	2	2	4	3	1	1	1	1	1	1	6	1	5	1	6	1	6	1	6	1	1	6	1	1	1
2	15	1	4	3	3	1	3	1	3	2	1	1	3	1	3	1	3	3	1	5	5	3	3	4	1	1	1	3	3	1	2	3	2	2	6	3	5	6	6	1	4	6	4	6	6	6	1	6	6
1	15	1	4	3	1	2	2	2	2	1	2	2	2	3	2	2	2	2	2	2	3	3	2	3	1	1	1	2	3	1	2	2	2	2	5	1	2	2	6	2	2	2	3	2	2	6	2	2	2
1	19	2	3	6	4	3	3	2	1	1	4	1	3	4	3	2	1	4	1	1	4	1	1	4	4	3	3	4	4	3	3	4	3	4	5	4	4	6	6	5	5	5	5	3	4	6	2	3	4
1	19	1	4	3	2	1	1	1	1	1	1	1	2	1	1	2	1	1	1	1	2	1	1	2	1	1	1	1	2	2	1	1	1	1	5	2	3	2	5	2	6	3	1	6	6	3	2	6	5
2	21	2	4	8	2	1	1	1	2	2	4	3	4	4	3	2	2	3	2	5	2	2	2	3	3	3	3	2	3	3	3	2	2	4	3	3	5	6	3	5	6	5	5	4	4	4	4	5	5
1	29	2	3	15	3	2	2	2	2	2	2	2	3	3	3	2	2	2	2	2	1	2	2	2	2	2	2	2	2	2	2	2	2	2	5	4	3	2	6	2	2	2	5	2	2	5	3	2	2
1	22	1	3	5	3	3	1	1	1	2	4	3	4	4	3	4	2	4	2	3	4	2	1	3	3	3	4	3	3	3	2	2	3	2	2	3	5	3	2	2	3	4	2	3	2	2	3	5	2
2	50	1	3	22	1	1	1	1	1	1	1	1	1	1	1	1	1	1	1	1	1	1	1	1	1	1	1	1	1	1	1	1	1	1	6	1	1	1	6	1	1	1	1	1	1	6	1	1	1
2	30	1	3	20	3	4	2	2	3	2	3	2	2	2	3	3	1	2	2	3	3	2	2	2	3	2	3	3	3	3	2	2	2	3	5	3	3	3	5	3	3	1	5	2	1	5	2	2	2
1	45	2	3	35	1	1	1	1	1	1	1	1	1	3	2	2	1	3	2	1	3	1	2	3	2	3	2	3	1	1	3	1	3	2	1	5	5	5	6	1	5	1	1	2	2	6	4	3	3
2	50	1	4	30	1	2	2	2	3	2	5	3	5	4	3	4	1	1	4	1	3	3	1	3	3	2	2	3	4	4	4	1	4	3	4	5	3	5	2	4	6	4	4	6	3	4	4	6	3
1	40	1	4	24	1	3	2	2	3	1	2	2	2	3	3	3	1	4	2	3	4	1	2	4	4	4	2	3	2	2	3	2	3	3	6	2	2	1	5	2	3	1	5	2	1	5	4	3	2
1	20	2	1	8	1	1	1	1	1	1	1	1	2	1	1	3	1	3	1	3	4	1	2	3	1	1	1	1	1	2	1	1	1	1	5	1	2	1	6	1	2	1	5	2	2	6	1	1	1
1	21	2	3	7	2	2	2	2	2	2	2	2	2	2	3	3	1	3	2	2	2	2	2	2	2	2	2	2	2	2	2	2	2	2	3	4	4	4	5	3	4	5	4	4	2	3	2	2	5
1	22	2	4	9	4	3	3	3	3	2	3	2	2	2	3	4	1	3	2	1	3	2	2	3	2	2	2	3	3	3	2	2	2	2	4	2	5	4	4	3	2	2	2	5	3	2	3	2	2
2	19	2	3	7	3	2	2	1	3	1	2	1	1	2	3	3	3	4	3	2	4	2	2	3	2	3	3	2	2	2	3	2	3	3	6	4	4	4	6	2	5	4	4	5	6	4	1	3	4
1	21	2	3	5	2	3	1	1	2	1	1	1	1	3	1	1	1	2	1	1	4	1	1	1	1	1	2	2	2	2	2	2	3	2	5	2	3	2	6	4	3	2	5	2	2	5	2	1	1
2	18	2	3	7	1	1	2	1	3	1	1	2	2	3	1	1	1	1	1	1	1	1	1	1	1	3	4	2	2	3	3	2	2	2	5	3	2	4	6	1	2	5	4	3	3	6	1	1	1
1	21	2	3	8.5	1	3	1	1	1	1	1	1	1	1	1	1	1	2	1	1	1	1	1	2	1	1	1	1	1	1	1	1	1	1	5	1	1	3	6	1	1	2	4	3	2	6	1	1	4
1	23	2	3	6	2	1	2	1	2	2	1	3	2	1	1	3	1	2	1	2	3	3	1	2	2	3	3	4	3	3	4	3	2	5	3	3	2	2	2	2	4	3	2	6	5	3	4	3	6
2	22	2	4	6	2	1	2	1	2	2	2	1	1	1	2	2	1	3	2	1	1	2	1	3	1	2	2	2	1	1	1	1	2	2	4	1	1	1	6	2	1	1	4	2	6	5	1	1	2
1	21	1	4	6	1	1	1	1	1	1	1	1	1	3	1	2	1	3	1	1	1	1	1	3	1	1	2	1	3	1	3	1	1	1	6	3	2	1	6	1	2	3	6	2	2	6	2	2	3
1	37	1	4	19	3	4	4	2	4	2	2	3	2	4	2	2	2	3	2	3	2	2	2	3	2	2	3	3	3	3	2	3	3	3	5	5	6	6	3	5	6	5	3	6	6	3	5	6	6
1	19	2	2	8	1	1	1	1	1	1	1	1	1	1	1	1	1	1	1	1	1	1	1	1	1	1	1	1	1	1	1	1	1	1	6	2	1	3	6	3	1	2	6	1	1	6	1	1	1
1	19	2	3	11	3	3	2	2	3	2	2	1	1	2	2	2	2	2	2	2	3	1	2	2	2	2	3	3	3	4	2	2	3	2	5	4	3	3	3	3	2	3	4	3	3	3	3	3	3
2	20	2	3	8	2	3	3	3	3	2	3	3	4	3	3	3	2	2	2	3	3	2	3	3	3	3	2	2	3	3	3	3	3	3	3	4	4	3	4	4	4	3	3	4	4	3	3	4	3
1	30	2	4	13	1	1	1	1	1	1	1	1	1	1	1	1	1	1	1	1	1	1	1	1	1	2	3	2	3	3	3	3	1	1	4	1	1	1	5	1	2	1	1	3	1	2	1	2	1
1	19	2	3	6	2	2	1	1	1	1	1	1	1	1	1	1	1	1	1	1	1	1	2	2	3	3	3	3	3	2	3	4	2	3	5	4	5	5	4	4	5	4	4	3	4	3	5	4	5
1	23	1	3	8	1	1	1	1	1	1	1	1	1	1	1	1	1	1	1	1	5	1	1	5	1	1	1	1	1	1	1	1	1	1	6	3	2	4	4	3	3	4	4	4	4	6	4	4	4
2	21	2	3	8	2	2	1	1	1	2	2	1	1	1	1	1	1	3	1	1	2	1	1	2	2	2	2	1	1	3	1	2	1	3	1	5	2	2	6	1	2	5	5	3	3	5	3	3	4
1	19	2	3	8	1	1	1	1	1	1	3	1	1	1	1	3	1	2	1	1	3	3	1	2	1	1	2	2	1	1	1	1	1	1	6	2	2	1	6	2	2	2	4	1	1	6	1	1	2
2	18	2	2	6	1	3	1	1	2	1	1	1	1	3	1	2	1	1	1	1	1	1	3	1	1	1	2	3	2	1	2	2	3	2	5	3	3	2	4	1	1	2	2	4	3	3	1	1	1
2	22	2	4	7	3	4	3	1	4	1	3	2	4	2	3	1	1	3	2	2	3	1	1	3	2	2	3	2	3	3	2	1	2	2	6	1	1	2	6	1	3	1	5	2	1	6	1	1	4
2	22	2	4	7	3	3	3	2	4	3	3	3	3	4	3	3	2	3	3	3	2	3	3	3	3	2	3	4	3	3	4	3	4	3	4	3	4	4	5	3	5	3	3	4	4	3	3	4	6
2	18	2	3	4	1	1	1	1	2	1	3	1	1	2	1	5	5	1	2	1	2	2	1	1	1	3	3	3	1	1	3	5	3	2	3	6	6	5	2	4	5	4	2	5	5	3	4	5	5
1	22	2	3	6	2	1	2	3	2	1	3	3	3	3	2	1	1	1	2	2	2	1	3	3	3	2	3	3	4	3	4	4	2	3	5	5	5	5	4	4	5	5	4	4	4	4	5	4	3
1	19	2	3	6	1	1	1	1	1	1	1	1	1	1	1	1	1	1	1	1	1	1	1	1	1	1	1	1	1	1	1	1	1	1	6	2	1	1	6	2	3	5	6	2	3	6	2	2	2
2	19	2	3	6.5	3	4	1	2	1	1	2	1	1	1	3	1	2	3	1	1	4	2	1	2	1	1	2	1	3	1	1	1	1	2	4	4	5	5	4	4	6	6	4	6	6	4	3	4	6
1	19	2	3	10	3	3	2	1	2	1	1	2	1	1	1	3	1	4	1	2	4	3	2	4	2	1	2	1	1	1	1	1	1	1	6	1	3	2	6	1	3	5	4	4	4	6	3	1	4
2	22	2	3	10	2	1	2	1	2	2	1	3	2	2	2	2	1	3	2	3	4	2	2	3	3	2	1	4	3	2	5	2	3	1	5	1	3	2	6	1	2	3	5	4	4	4	2	3	1
2	20	2	3	7	3	3	2	1	4	1	2	3	3	1	3	2	1	1	2	1	1	1	1	1	1	2	2	1	1	1	1	1	3	3	1	1	1	1	2	1	3	4	4	6	5	3	2	5	6
2	24	2	4	4	2	1	1	1	2	1	1	1	1	3	2	1	1	2	1	1	1	1	2	2	1	1	1	2	1	1	2	1	2	1	5	1	3	3	6	2	2	2	4	2	4	6	1	2	3
2	30	1	3	15	2	1	1	1	2	2	3	2	2	2	1	2	1	4	2	4	4	2	2	4	2	3	1	3	2	2	3	1	3	3	6	3	3	2	6	2	3	2	5	4	2	6	3	2	4
2	22	2	4	3	2	2	1	2	3	1	1	1	1	2	1	3	1	1	1	1	1	1	1	2	1	1	3	3	1	2	2	1	3	2	6	3	1	4	6	2	2	2	5	3	2	6	2	2	4
1	23	2	4	5	3	2	2	3	3	3	3	3	2	4	3	3	3	4	4	2	2	2	3	4	4	3	3	4	2	2	4	4	2	2	5	2	4	5	5	3	4	3	5	4	3	4	2	3	3
1	22	1	4	7	2	4	2	1	3	1	1	2	1	2	1	3	1	3	1	3	4	2	3	2	2	2	3	2	1	1	1	1	1	1	6	5	6	4	4	4	3	5	5	6	4	4	4	4	4
1	24	1	4	7	1	1	2	2	4	1	1	1	3	1	1	1	1	3	3	3	3	3	1	3	2	1	3	4	4	4	4	4	4	4	6	2	4	6	3	3	5	6	6	6	6	3	6	4	6
2	22	2	3	10	2	2	2	2	2	2	2	2	2	3	2	2	1	2	2	1	2	2	2	3	2	1	2	2	1	2	2	2	2	2	5	3	3	4	5	3	3	4	4	4	4	4	3	3	4
1	21	2	4	6	3	2	3	3	4	3	2	2	3	4	3	2	2	3	2	2	2	3	3	2	3	3	4	4	2	3	4	2	4	2	5	2	2	2	5	2	4	3	4	5	3	5	2	3	3
2	26	2	4	5	1	1	3	2	1	1	5	3	4	2	2	5	1	5	2	1	1	2	2	3	2	2	5	2	3	3	1	1	3	3	3	2	5	4	3	2	4	1	3	4	4	2	1	4	1
2	23	2	4	3	2	2	2	2	3	2	2	2	2	3	2	2	2	2	2	2	2	2	2	2	2	2	3	3	2	3	3	2	3	2	4	3	2	2	4	2	3	2	3	3	3	3	2	2	3
1	26	2	4	10	1	2	1	1	3	1	1	1	1	2	1	2	1	3	1	1	3	1	1	1	3	1	2	3	1	1	2	1	2	1	6	2	1	1	6	1	1	1	6	2	3	6	1	1	1
2	26	2	2	14	1	1	1	1	1	1	1	1	1	1	2	2	1	2	1	3	3	1	2	2	1	1	2	1	1	1	1	1	1	1	6	3	3	2	5	3	3	2	2	3	3	3	2	4	2
2	21	2	2	10	4	3	2	1	1	1	1	1	2	3	2	2	1	3	1	3	5	2	2	3	2	2	4	3	3	5	3	3	2	3	5	2	2	1	6	1	3	3	4	3	1	4	1	3	1
1	37	1	2	8	4	3	2	1	4	2	2	2	2	3	2	4	4	3	4	4	4	2	3	3	3	3	3	4	3	4	3	3	4	4	5	4	3	3	4	3	5	3	5	5	4	4	4	4	5
2	20	2	3	8	2	1	3	1	3	1	3	4	1	3	5	3	1	2	1	2	3	3	3	2	3	3	3	3	2	3	2	3	2	2	2	6	6	6	2	6	6	6	1	6	6	2	6	6	6
1	24	1	3	10	1	2	1	2	1	2	1	1	2	2	2	2	2	2	2	2	2	2	2	3	3	1	2	2	2	2	2	3	2	2	2	2	2	3	6	1	1	2	6	2	2	6	1	1	2
1	25	1	4	8	2	3	4	2	4	4	3	2	4	4	3	2	2	4	2	3	4	2	2	4	4	2	4	4	2	2	3	3	4	2	4	4	5	3	5	3	4	2	5	4	2	5	3	3	2
1	22	2	2	16	2	1	2	1	1	2	1	2	2	1	1	3	1	2	1	4	4	1	1	2	1	1	3	1	2	1	3	3	3	3	6	1	2	3	6	1	1	3	6	2	1	6	1	1	1
1	25	2	3	15	3	3	3	3	3	3	3	1	3	1	1	3	1	1	1	1	1	1	1	1	1	1	2	1	1	1	2	1	1	2	6	2	1	2	6	2	6	1	6	3	1	6	1	1	1
1	22	1	3	5	1	1	1	1	1	1	1	1	1	3	1	1	1	1	1	3	1	1	1	1	3	1	1	1	1	1	1	1	1	3	5	3	6	4	6	5	3	2	5	6	1	6	2	3	3
2	21	2	3	13	2	3	2	2	2	2	2	2	2	2	2	2	2	2	2	2	2	2	2	2	2	2	2	2	2	2	4	2	2	2	6	3	3	3	6	2	3	3	6	3	3	6	3	3	3
2	30	2	3	21	1	1	1	1	1	1	3	3	3	3	2	1	1	3	4	4	4	3	2	3	3	3	1	2	2	1	3	2	3	3	6	5	6	3	5	6	6	5	5	6	6	5	4	5	5
1	24	1	4	6	2	2	1	1	3	2	2	3	3	3	3	3	1	3	3	4	4	1	4	4	3	3	3	3	2	1	2	2	3	3	5	2	2	2	6	2	3	2	5	2	2	5	1	2	3
2	22	2	3	10	1	2	1	1	1	1	1	3	1	1	1	1	1	1	1	1	1	3	1	1	1	2	1	4	2	1	1	1	2	1	4	2	2	3	3	2	5	3	1	4	4	3	1	3	5
1	22	2	4	7	2	3	2	2	3	2	3	2	2	2	2	3	2	3	2	1	3	1	1	3	5	2	3	3	4	4	2	3	3	4	5	3	4	5	5	1	4	4	4	3	4	4	1	2	3
1	24	2	4	3	1	1	1	1	1	1	1	1	3	3	3	1	1	3	1	3	3	1	3	4	1	1	3	1	1	1	3	2	1	1	5	1	3	5	5	2	4	4	5	4	4	6	2	3	5
2	20	2	4	6	1	1	1	1	1	1	1	1	1	1	1	1	1	1	1	1	1	2	1	1	1	1	1	1	1	1	1	1	1	1	3	4	3	4	4	4	3	4	3	5	5	3	3	3	2
1	22	2	4	3	1	1	1	1	1	1	1	1	1	1	1	1	1	1	1	1	1	1	1	1	1	1	1	1	1	1	1	1	1	1	6	1	4	4	6	1	3	4	6	3	3	6	3	3	2
1	50	2	4	35	3	3	2	2	3	3	4	3	4	3	3	3	1	4	4	3	4	4	3	4	3	2	3	3	3	4	4	3	3	4	4	4	4	5	4	4	6	4	4	4	5	4	3	4	4
1	25	1	2	8	3	3	4	4	5	2	3	3	4	3	4	2	1	4	4	2	4	3	3	3	5	2	2	4	2	4	3	2	3	3	4	3	4	3	4	3	3	1	3	3	3	5	2	3	4
2	23	1	1	8	4	4	2	2	4	4	3	2	2	2	2	3	1	3	3	3	3	2	3	3	3	2	3	4	4	4	3	3	3	3	3	6	6	6	3	6	6	6	4	6	6	3	3	6	6
1	22	1	4	6	2	2	1	1	1	1	1	2	1	1	1	1	1	2	1	2	2	1	2	4	1	1	3	2	2	1	2	2	2	2	5	2	2	3	5	2	2	2	5	5	5	5	2	3	3
2	19	1	3	2	1	2	1	1	2	1	2	1	2	3	2	1	1	1	1	2	1	1	1	3	1	1	1	1	1	1	2	3	1	1	4	3	5	3	6	2	3	2	5	6	2	4	2	2	3
1	23	2	4	7	1	1	3	2	3	2	1	3	2	2	1	3	1	3	4	3	4	2	3	2	3	3	2	4	2	2	4	4	3	3	4	3	4	5	4	3	5	4	4	4	4	5	3	4	4
2	17	2	3	4.5	1	3	1	1	1	1	3	1	2	1	2	3	3	4	3	4	4	1	2	3	2	2	3	3	3	3	3	4	3	3	5	5	4	5	5	5	5	5	5	5	5	5	5	5	6
1	20	1	2	7	2	2	2	2	2	2	2	2	2	2	2	2	2	2	2	3	3	2	3	3	2	3	2	2	2	2	2	3	3	3	4	3	3	2	5	3	4	3	5	3	3	5	2	2	3
2	23	1	4	8	3	3	3	2	2	2	2	2	1	1	1	1	1	3	2	1	1	1	3	4	3	1	2	3	2	3	3	1	4	4	3	2	3	1	3	2	3	4	3	3	5	3	2	3	4
1	26	2	4	10	1	3	3	4	5	2	4	3	4	2	5	4	1	5	3	1	5	3	3	5	3	3	4	4	3	2	2	4	5	3	4	5	4	4	3	4	4	4	4	3	4	5	4	4	4
1	24	1	3	5	3	3	4	2	3	2	2	3	3	4	4	2	1	3	3	3	4	3	3	4	3	3	3	3	3	3	4	3	3	3	6	4	6	6	5	4	6	6	4	4	5	6	5	5	6
1	21	1	3	13	1	1	1	1	1	1	1	1	1	1	1	1	1	3	1	2	3	1	2	3	1	1	1	1	1	1	1	2	1	1	5	3	3	3	4	2	3	2	4	3	3	4	2	2	2
2	21	2	3	5	3	3	3	2	3	2	4	3	3	4	3	3	2	3	3	3	3	3	2	3	4	3	3	4	3	4	4	3	4	3	4	3	4	5	3	4	2	3	5	5	3	4	2	1	5
2	19	2	4	1	2	1	2	1	3	2	1	2	2	3	3	1	1	2	2	1	1	1	1	1	1	1	3	3	1	2	3	4	4	3	4	2	5	6	4	4	5	6	3	6	6	2	2	4	6
1	18	1	3	2	2	3	2	2	2	2	2	2	2	2	3	2	3	4	2	4	4	2	2	3	3	3	4	3	2	2	2	2	2	2	4	4	5	3	4	5	6	6	6	4	6	6	3	4	4
2	19	2	4	1	3	3	1	2	2	1	2	1	1	1	2	1	1	2	3	1	1	3	1	3	4	1	2	2	3	1	1	1	2	3	2	2	6	3	2	3	4	4	2	6	6	2	2	4	3
1	22	2	4	5	2	3	1	2	2	2	2	2	1	1	2	1	3	4	2	1	3	2	2	4	2	2	4	3	3	2	2	2	2	2	6	2	2	4	5	4	3	4	2	4	4	5	2	2	4
2	19	2	4	1.5	3	2	2	2	3	2	2	2	2	2	2	2	2	2	2	2	2	2	3	2	3	2	3	3	2	2	2	2	2	2	5	4	3	2	5	2	2	2	3	3	2	3	3	2	3
1	34	1	3	20	3	3	3	4	3	4	4	3	3	2	3	2	1	2	3	3	2	4	2	4	3	2	3	4	2	3	2	3	3	3	4	3	4	3	4	3	5	2	4	4	3	5	3	4	4
2	21	2	3	8	3	2	1	1	3	3	2	2	2	3	4	1	1	3	2	1	4	3	2	3	3	2	3	3	2	3	3	2	4	3	6	2	5	5	5	5	4	6	3	6	5	5	6	5	6
1	23	1	4	5	3	4	3	4	5	3	4	2	3	4	4	4	1	4	3	4	4	3	4	4	2	2	4	4	4	3	3	3	2	4	2	4	5	6	3	5	4	5	5	5	5	5	5	4	4
2	19	1	2	4	3	2	3	1	2	2	1	2	1	2	1	2	3	4	3	3	3	3	2	3	2	2	2	2	2	2	2	2	3	3	3	1	5	4	6	3	6	4	3	3	4	3	4	4	5
1	24	1	4	5	4	2	4	1	4	2	2	4	4	4	4	4	3	4	4	3	3	3	3	4	3	4	4	4	4	4	4	4	4	4	2	5	5	6	2	5	5	5	2	6	6	2	5	5	5
1	21	2	3	13	2	2	3	3	4	1	3	3	2	2	2	3	1	3	3	2	4	3	2	2	2	2	3	1	1	3	1	1	4	2	6	2	2	2	5	2	3	2	6	2	3	4	2	3	4
2	24	2	3	18	3	2	3	3	3	2	2	3	3	3	3	3	1	3	3	2	3	2	2	3	3	3	2	3	2	3	3	3	3	2	5	2	3	2	6	3	3	2	4	5	3	6	2	3	4
1	20	2	3	10	3	1	1	1	3	1	1	1	1	1	1	4	1	4	1	1	1	1	1	3	1	1	1	2	2	2	2	2	2	3	4	4	4	4	3	3	4	4	4	4	4	2	4	4	4
2	20	2	1	12	1	2	3	4	2	3	4	2	4	2	5	1	1	1	2	1	4	1	1	2	2	1	3	3	4	3	1	2	2	2	1	5	6	6	1	6	6	4	3	6	2	2	3	6	5
1	25	2	4	6	3	2	3	2	3	4	2	2	3	2	1	3	3	2	3	2	3	3	2	3	3	3	3	3	2	2	3	2	3	2	3	3	5	4	3	2	5	5	2	3	5	3	3	4	5
1	24	2	3	6	3	3	2	1	4	2	4	1	2	3	1	3	1	5	2	1	5	1	1	4	2	2	2	4	1	2	3	1	3	2	6	4	3	3	4	2	5	4	6	5	3	6	4	3	4
2	20	2	2	12	2	1	2	1	1	1	3	3	2	2	2	2	1	3	3	3	3	3	2	4	4	2	2	2	2	2	2	2	2	3	4	2	3	5	5	3	6	4	4	5	4	5	2	5	5
1	25	1	3	8	3	4	2	1	2	1	3	2	2	3	2	3	1	5	2	4	2	2	3	4	5	2	2	2	5	5	2	3	4	2	6	4	6	6	6	4	4	5	6	4	6	6	3	2	6
1	21	2	2	13	1	2	2	2	3	3	4	1	4	3	2	2	1	1	1	1	1	1	1	2	1	1	1	1	1	1	1	1	1	2	4	3	5	4	5	6	2	2	6	6	6	3	3	3	2
1	21	2	3	8	3	2	2	1	2	1	1	1	1	2	1	2	1	3	2	1	2	1	1	2	3	1	1	4	2	2	3	2	4	2	5	4	4	3	4	4	4	3	4	4	3	4	5	4	4
1	21	2	2	9	1	1	2	1	3	2	3	3	3	1	1	3	1	1	2	1	1	1	2	1	3	1	1	3	1	1	1	2	2	1	4	3	6	3	4	3	4	5	4	5	5	4	2	3	3
2	21	1	1	17	2	3	3	1	3	2	3	2	3	2	2	2	1	3	1	3	2	1	3	4	2	3	3	4	3	3	2	4	3	4	4	4	3	2	4	2	2	2	4	2	4	3	5	3	2
1	22	1	3	7	3	4	3	2	3	2	1	2	2	4	4	4	1	5	2	4	5	1	5	5	5	2	2	4	3	2	5	5	5	5	5	3	6	6	6	6	6	6	4	6	6	5	5	4	6
2	23	2	4	8	3	2	1	1	1	1	2	1	1	1	1	1	1	3	2	2	2	2	1	3	2	2	3	4	4	3	3	3	3	4	5	1	3	2	4	3	4	3	3	4	6	3	1	3	4
1	25	2	4	8	1	1	1	1	3	1	1	1	1	3	3	1	1	3	1	2	1	1	1	1	1	1	1	3	3	2	1	1	3	3	6	1	2	3	6	4	6	6	5	3	2	5	4	4	3
2	17	1	3	10	3	4	1	1	3	1	4	1	2	1	2	2	3	3	1	3	3	1	3	2	2	1	3	2	3	2	2	2	2	2	3	2	6	6	2	3	6	6	3	6	6	3	3	6	6
1	18	1	1	5	1	1	1	1	1	1	1	1	1	1	1	1	1	1	1	1	1	1	1	1	1	1	1	1	1	1	1	1	1	1	6	1	2	2	6	2	5	2	6	2	3	5	2	2	2
1	16	1	4	4	3	1	2	3	3	1	2	1	1	3	2	1	1	2	1	1	3	1	1	3	1	2	3	2	1	3	2	1	2	2	4	2	2	3	3	2	1	2	2	6	3	6	4	1	6
1	26	2	4	10	2	2	2	1	3	2	2	2	2	3	3	3	1	3	2	2	3	4	3	2	2	2	2	2	3	2	2	2	2	2	4	2	4	2	4	3	3	4	4	3	4	4	2	3	3
1	17	1	4	2	3	3	3	1	2	1	2	1	1	1	3	2	1	3	3	2	3	1	3	5	3	2	1	2	2	3	2	1	3	3	6	3	6	2	6	4	6	1	3	6	1	6	3	6	3
1	16	1	2	8	3	2	2	3	3	3	2	2	3	2	2	3	1	1	2	2	1	1	2	2	2	2	4	3	2	3	3	2	2	2	4	2	2	2	4	2	3	2	4	2	2	5	2	2	4
1	16	1	3	4	2	2	2	2	2	2	2	2	2	3	2	2	1	5	1	5	4	3	2	5	3	2	3	3	3	2	2	3	2	2	5	2	4	2	5	3	4	5	6	5	5	6	4	5	6
2	13	1	3	4	3	2	3	2	3	2	3	2	2	2	3	3	3	3	3	2	3	2	2	3	2	3	3	3	2	3	3	2	2	3	4	3	5	3	3	3	5	4	3	4	4	3	4	5	4
1	12	1	4	2	2	1	2	1	1	2	1	1	1	1	3	1	1	1	1	1	1	1	1	3	1	1	2	2	1	1	3	1	1	1	3	1	2	3	3	2	2	1	2	2	2	2	2	2	2
1	27	2	3	20	1	1	1	1	1	1	2	1	1	1	1	2	1	3	3	1	1	1	1	4	2	1	2	2	2	2	3	1	1	2	5	5	4	1	4	3	2	4	4	5	1	4	4	5	6
1	18	1	2	6	2	3	1	1	2	3	1	1	1	3	3	1	1	4	3	3	3	1	3	3	3	2	2	2	2	2	3	3	2	2	5	3	3	2	5	2	1	4	5	2	4	6	1	3	4
1	15	1	4	8	3	1	2	1	1	1	1	1	1	1	1	1	1	2	1	1	1	1	2	1	1	1	2	1	1	1	1	1	1	1	4	2	2	2	5	2	2	2	2	2	2	4	2	2	2
1	13	1	4	3	1	1	1	1	1	1	1	1	1	1	1	1	1	1	1	1	1	1	1	1	1	1	1	1	1	1	1	1	1	1	3	2	2	2	4	2	2	2	3	2	2	3	2	2	2
2	17	1	3	6	3	2	1	1	1	3	2	1	3	2	4	1	1	4	1	3	4	2	1	3	4	1	4	3	3	3	1	3	4	1	3	3	6	6	3	5	6	6	4	6	5	3	1	3	4
2	16	1	3	5	2	3	1	5	1	3	4	3	5	2	2	2	5	5	2	2	2	1	1	4	3	1	1	1	5	1	1	2	1	5	2	3	4	1	3	2	2	4	1	4	4	2	2	6	1
1	21	2	1	11	3	3	1	2	3	2	2	1	3	4	2	2	1	2	1	3	4	2	2	2	3	1	1	4	2	1	4	3	3	1	6	3	2	3	6	1	1	3	6	5	5	6	3	1	6
1	16	1	4	2	1	1	1	1	1	1	1	1	1	1	1	1	1	3	1	1	1	1	1	2	1	1	1	1	1	1	1	1	1	1	6	6	3	2	2	3	2	2	2	1	1	6	2	2	2
2	19	1	2	9	2	1	2	1	1	1	1	1	1	2	1	1	1	3	1	2	3	1	2	4	3	1	2	1	1	1	2	1	1	1	5	3	4	2	6	2	3	2	5	4	2	6	2	2	5
2	15	1	4	3	2	2	3	3	3	3	3	2	3	3	3	2	1	2	2	3	2	2	2	3	3	2	2	3	1	2	3	3	3	2	3	4	4	4	2	3	5	3	2	5	4	2	4	4	3
1	15	1	3	5	1	1	1	1	1	1	1	1	1	1	1	1	1	1	1	1	1	1	1	1	1	1	1	1	1	1	1	1	1	1	6	1	1	1	6	1	1	1	6	1	1	6	1	1	1
1	15	1	2	4	3	2	2	1	2	1	2	1	3	3	4	2	1	1	2	4	2	1	2	4	4	1	3	2	1	2	3	3	2	1	3	2	3	2	3	2	2	1	1	5	1	2	2	3	4
2	23	2	4	5	4	4	4	3	4	5	3	3	5	3	4	4	4	5	3	2	5	4	1	4	4	4	4	3	4	3	3	1	3	5	4	3	6	6	4	3	6	6	3	6	6	3	2	6	6
2	12	1	4	6	1	2	1	1	1	1	1	1	1	1	1	1	1	1	1	1	1	1	1	2	1	1	1	1	2	1	1	1	1	1	4	1	1	6	6	1	1	4	4	1	3	5	2	1	2
2	22	2	4	3	3	2	1	1	4	2	2	1	2	1	2	3	2	2	3	1	4	2	1	1	1	1	1	2	2	3	1	1	3	3	5	2	3	2	6	2	4	2	6	2	5	6	4	4	4
1	24	2	3	6	3	3	3	2	3	2	2	3	3	3	2	4	3	3	3	3	3	3	1	3	3	3	3	3	3	3	3	3	4	4	5	2	5	3	5	2	6	4	5	4	3	5	2	4	4
2	16	1	4	4	1	1	2	1	2	1	1	2	3	1	3	1	1	1	1	2	2	3	2	2	3	3	2	2	1	2	2	2	3	2	3	2	6	5	4	3	6	5	2	6	5	3	2	5	5
2	22	1	2	10	3	3	2	1	4	1	3	2	1	3	3	3	4	4	3	2	4	3	3	3	4	4	3	4	2	4	3	4	2	3	5	3	4	4	3	5	4	2	3	3	4	5	3	3	3
1	14	1	4	1	1	1	1	1	1	1	1	1	1	1	1	1	1	1	1	1	1	1	1	1	1	1	1	1	1	1	1	1	1	1	6	1	2	1	6	1	1	1	6	2	1	6	1	1	1
1	26	1	4	7	1	3	2	3	1	4	3	1	4	2	4	2	1	1	2	1	1	1	1	1	1	1	4	1	2	1	1	1	1	2	6	4	2	1	1	1	4	1	6	2	1	5	3	2	3
1	15	1	2	4	2	2	2	3	2	4	3	2	3	3	3	2	2	2	2	3	2	2	2	4	3	2	2	2	2	2	3	3	2	2	3	2	3	2	3	2	2	1	3	4	1	3	2	3	4
1	24	2	3	15	3	2	3	3	2	2	3	2	3	3	3	1	1	2	2	1	3	3	2	2	3	2	2	3	1	2	3	1	2	3	3	3	5	2	3	3	5	1	2	5	1	2	2	4	3
2	14	2	4	4	1	1	1	1	1	1	1	1	1	1	1	1	1	1	1	1	1	1	3	3	2	1	3	2	1	1	2	3	1	1	6	3	6	2	4	2	3	2	2	1	2	3	2	3	4
2	21	1	4	2	2	2	2	2	1	1	1	1	1	1	1	1	1	1	1	1	1	1	3	4	3	2	2	2	1	1	1	2	1	1	5	3	3	3	6	3	2	5	6	4	2	6	2	3	5
1	22	1	3	9	1	1	1	2	2	2	2	1	2	4	2	1	2	3	1	1	2	2	1	1	1	2	1	1	1	1	1	2	2	2	5	3	2	2	2	2	2	3	4	2	3	2	2	2	2
1	21	1	4	5	2	1	1	3	2	2	5	1	1	3	1	3	5	1	1	3	1	2	2	3	1	1	2	3	1	3	5	2	3	3	5	6	2	2	6	3	2	6	6	3	3	6	3	2	2
2	24	1	4	2	2	2	2	1	1	1	1	1	1	2	1	1	1	4	1	3	2	1	3	3	2	2	2	1	1	2	1	2	2	2	6	6	5	3	6	2	2	2	6	2	2	6	2	2	2
2	22	2	4	3	1	1	1	1	2	1	2	1	1	2	1	1	1	1	1	1	1	1	3	3	2	1	1	1	1	1	1	1	2	1	5	6	3	2	2	3	3	2	3	2	6	6	3	3	3
2	17	1	4	4	3	2	3	2	2	2	2	2	2	2	2	2	2	3	2	3	2	2	2	2	2	2	2	3	2	2	2	2	2	2	1	2	6	6	3	6	6	3	2	6	4	3	4	6	6
2	20	1	2	12	2	2	3	2	2	2	3	3	2	3	2	3	2	5	2	3	5	2	2	4	4	2	2	2	2	2	3	2	2	2	6	4	3	5	5	2	3	4	5	5	4	6	2	3	5
2	40	1	4	16	1	3	3	1	3	2	2	3	2	3	1	3	3	3	2	3	3	2	3	4	2	3	3	4	2	2	3	3	3	3	4	2	1	5	5	6	2	4	4	5	5	4	6	2	6
1	20	2	4	5	1	1	3	1	3	1	1	1	1	2	1	1	1	1	1	1	2	1	1	2	1	1	2	3	2	2	2	2	2	2	4	4	2	3	4	2	3	3	4	3	3	3	2	2	3
1	22	2	3	8	3	4	3	2	4	4	4	1	2	2	4	4	4	4	4	3	4	3	3	3	4	3	2	4	4	2	4	3	4	3	4	3	5	3	4	2	2	4	2	4	4	3	2	2	2
2	19	2	3	9	2	3	3	4	3	3	4	4	3	2	2	4	2	3	4	2	3	4	3	4	4	2	3	2	3	4	2	3	3	3	4	3	3	3	3	5	5	5	3	4	6	3	3	4	6
2	21	2	1	12	2	2	2	2	3	3	2	2	3	3	3	3	1	1	3	2	1	1	1	1	2	2	3	3	2	2	3	2	3	3	4	2	5	2	4	3	2	2	4	5	2	4	2	2	5
2	19	1	4	1	3	1	2	1	3	1	3	1	2	4	3	1	1	3	1	3	3	1	3	4	1	1	2	3	1	2	3	2	3	1	5	2	3	1	6	1	3	3	4	3	3	5	1	3	1
1	18	2	4	10	2	1	2	1	3	1	3	3	3	2	1	2	1	3	2	3	4	3	4	4	3	3	2	2	3	3	3	2	2	2	5	2	2	1	6	2	1	2	5	3	4	5	2	1	4
2	20	1	3	5	2	1	3	1	4	1	1	1	1	1	1	3	3	3	3	1	3	3	1	4	1	3	4	3	1	1	1	1	3	2	6	6	1	1	6	1	1	1	1	1	1	6	4	1	6
1	26	2	4	15	1	1	1	1	1	1	1	1	1	1	1	1	1	1	1	1	1	1	1	1	1	1	1	1	1	2	2	2	2	2	6	3	4	1	6	3	6	1	5	3	3	5	2	5	2
1	25	1	4	3	1	1	1	1	1	1	1	1	1	1	1	1	1	1	1	3	3	1	3	4	1	1	1	1	1	1	1	1	1	1	1	1	1	1	6	1	6	1	6	6	3	6	1	3	3
2	20	1	3	5	3	2	3	1	3	3	2	2	3	2	2	2	1	3	2	1	4	2	1	3	3	3	3	4	2	3	3	2	3	2	5	3	2	2	5	2	2	2	5	3	3	5	3	2	3
2	23	2	1	12	3	3	1	1	3	1	3	1	1	1	1	2	1	3	2	1	4	3	1	3	1	1	3	3	1	3	1	3	4	1	3	6	6	5	4	6	1	5	3	6	6	3	1	5	6
2	21	1	4	2	1	1	1	1	1	2	1	2	2	1	2	2	1	2	3	2	2	3	2	2	2	3	3	3	1	1	2	3	3	2	5	3	3	4	5	2	5	3	4	4	4	5	3	4	4
2	20	1	4	3	4	2	4	1	3	1	3	2	4	2	2	2	2	3	4	4	3	2	2	2	3	3	4	4	2	4	3	3	2	4	3	2	4	3	4	2	5	3	4	4	4	3	2	4	4
1	20	1	4	1	3	2	3	1	3	1	3	3	1	4	2	3	1	4	3	3	3	3	3	3	5	3	3	3	3	3	3	3	3	3	3	3	6	6	5	3	6	6	3	6	6	3	2	6	6
2	21	1	3	6	3	3	4	3	5	3	2	4	3	4	4	4	4	4	3	4	5	3	3	4	4	3	4	4	3	4	4	3	4	4	3	3	3	5	4	4	4	5	3	3	4	3	3	5	4
1	16	2	2	9	2	4	3	4	3	4	3	3	4	3	4	3	2	3	3	3	4	1	2	3	2	2	3	3	3	3	3	3	3	3	4	2	5	5	4	3	5	5	3	6	5	5	2	4	5
2	17	1	4	4	1	1	1	1	2	1	3	2	2	3	3	3	1	3	1	3	3	1	3	3	2	2	2	3	1	1	3	3	2	3	4	3	6	6	3	3	6	6	3	6	6	6	4	6	5
2	20	2	4	2	3	3	2	2	2	2	4	2	3	3	4	3	1	2	2	1	1	3	2	3	3	2	3	3	2	3	2	2	3	3	4	2	4	2	3	3	5	3	3	6	4	3	3	4	3
1	19	2	4	1	2	2	2	2	3	2	2	2	2	2	2	3	2	3	2	2	2	2	3	3	3	2	2	2	2	2	2	2	3	3	5	5	4	5	4	3	3	5	5	5	5	4	2	3	5
2	17	1	4	4	1	1	1	1	1	1	2	1	1	2	1	3	3	3	3	3	3	3	3	3	1	2	2	2	1	1	1	3	1	1	5	6	6	6	5	6	5	6	6	6	4	5	5	5	6
1	18	2	4	2	3	3	3	3	3	3	3	3	3	3	3	2	2	3	3	2	2	2	2	2	2	2	2	2	2	2	2	2	2	2	5	2	2	2	5	2	2	2	4	3	3	5	3	3	3
2	56	2	4	40	1	1	1	1	1	1	1	1	1	1	1	1	1	1	1	5	5	1	1	1	1	1	1	1	1	1	1	1	1	1	6	3	3	4	6	4	4	4	6	3	3	6	3	3	3
2	20	2	4	2	2	1	1	1	1	1	3	2	2	2	3	2	2	2	1	1	3	2	2	2	2	2	2	2	1	2	2	4	2	2	5	2	2	2	6	1	2	2	5	2	5	6	1	2	4
2	20	2	4	1	2	1	1	2	3	1	1	3	3	5	2	1	1	1	1	1	4	1	1	4	3	2	3	4	3	3	3	3	3	4	3	2	4	1	4	1	6	1	2	6	6	2	1	4	3
2	19	2	4	1	3	2	2	2	3	3	4	3	3	3	4	2	1	4	3	4	4	3	4	4	4	3	2	4	3	3	3	3	3	3	4	3	4	2	5	3	5	4	3	5	5	4	3	3	3
2	20	2	4	8	2	1	1	1	2	1	4	2	2	3	1	4	1	4	3	3	3	3	4	4	3	2	3	4	3	2	2	3	2	3	4	4	6	1	6	3	6	6	3	3	6	3	2	4	4
1	22	1	3	7	1	1	1	1	1	1	1	1	1	3	1	1	1	1	1	1	1	1	1	3	1	1	1	1	1	1	3	3	1	1	5	2	4	1	4	3	3	2	4	1	3	4	3	4	3
2	22	2	4	3	3	2	1	2	4	3	5	3	4	1	4	5	1	1	4	1	3	4	2	1	5	2	3	3	4	4	4	3	5	2	4	2	4	2	4	2	5	2	6	4	4	5	1	2	5
1	21	2	4	2	3	2	2	1	4	1	1	1	1	4	2	2	1	1	1	2	1	1	2	1	1	2	3	4	1	3	4	2	3	4	4	3	2	2	4	1	1	1	4	3	4	5	1	1	5
2	22	2	4	4	2	2	2	2	3	3	2	3	2	3	2	3	2	3	2	2	3	2	2	3	3	3	2	3	2	3	3	2	3	3	5	3	2	2	4	3	4	2	2	5	4	2	1	4	5
1	22	2	4	4	2	2	1	1	3	1	3	1	1	1	2	3	1	1	1	1	1	1	3	3	1	1	3	1	1	1	1	2	1	1	3	3	5	1	2	4	1	3	1	3	2	1	2	1	3
2	24	2	4	4	2	3	3	1	2	1	2	2	1	3	1	1	1	3	3	2	3	3	1	3	3	3	1	2	3	2	2	3	2	2	5	2	3	2	5	2	2	2	4	3	3	5	3	2	3
2	20	2	4	3	2	1	3	1	1	3	1	3	1	2	2	1	1	3	2	2	3	1	3	3	3	2	1	2	2	2	2	2	3	2	5	3	3	2	4	2	4	4	3	3	4	4	1	4	4
2	19	2	4	1	3	2	3	2	4	2	4	2	3	3	3	3	1	2	2	2	2	2	1	2	3	2	2	3	2	2	2	3	3	3	4	3	5	3	6	3	4	3	2	4	5	5	4	3	4
2	14	2	2	6	1	1	2	1	1	1	1	1	1	2	1	1	1	5	2	3	5	1	4	4	2	2	1	3	3	2	3	2	2	2	6	2	2	2	6	6	1	1	6	2	2	6	2	1	2
2	24	2	4	3	4	3	2	2	4	3	3	3	4	4	2	4	2	4	1	1	5	2	4	5	5	2	2	2	2	4	1	2	5	4	2	5	6	6	3	4	6	6	2	6	6	2	2	6	6
2	20	2	4	3	3	2	2	2	3	3	3	2	3	2	2	3	1	2	1	1	3	2	2	3	2	3	2	3	2	3	2	2	2	2	5	3	3	3	6	3	4	3	4	4	4	6	3	3	4
2	24	2	2	8	3	2	3	1	3	1	1	3	1	3	2	4	1	1	2	1	1	1	2	2	4	3	4	4	3	2	4	2	2	4	5	2	3	2	4	3	4	2	2	3	3	4	1	2	3
1	18	1	4	1	3	3	3	2	3	2	4	3	3	3	3	3	2	5	3	2	5	5	3	5	4	3	4	3	2	3	3	4	3	3	5	4	5	4	5	5	6	6	5	4	5	4	4	5	5
1	20	2	4	2	5	4	3	4	4	2	4	4	3	4	4	4	1	3	3	2	3	4	3	2	2	2	1	4	3	2	3	2	2	4	4	5	3	3	4	4	4	3	2	4	4	3	5	4	4
1	21	2	4	2	4	2	2	2	5	3	4	1	4	5	3	3	1	3	3	1	3	1	1	2	2	1	2	5	2	2	4	4	5	3	6	4	5	6	4	6	6	6	3	6	6	6	4	6	6
2	14	1	4	1	3	3	3	1	1	1	2	2	1	1	2	1	1	1	1	3	1	1	1	1	1	2	3	3	2	3	3	1	2	2	3	2	2	1	4	2	2	2	2	2	2	3	2	2	3
1	19	1	4	1	1	2	2	1	1	1	3	1	3	1	2	4	2	4	1	2	5	2	3	5	3	1	3	2	2	1	2	2	3	4	4	3	2	4	6	2	3	4	2	2	3	5	4	3	3
2	22	2	4	8	2	2	3	2	3	3	2	1	1	3	2	1	1	1	3	1	3	1	1	3	2	3	2	3	1	2	3	3	3	3	5	2	3	4	6	2	2	1	3	3	2	4	3	2	3
1	19	2	4	2	2	3	2	1	1	1	1	1	1	1	1	1	1	1	1	1	1	1	1	1	1	1	1	1	1	1	1	2	1	1	5	2	4	2	5	1	3	2	5	4	2	5	2	1	1
2	21	2	4	2	2	3	5	2	3	4	2	2	3	3	3	4	2	3	2	2	4	2	2	4	3	5	4	4	3	4	5	4	2	2	5	5	5	3	5	4	4	3	3	6	6	4	4	5	5
2	20	2	4	2	3	3	3	2	2	2	3	2	2	2	3	2	2	1	1	2	1	3	2	2	2	2	2	2	2	2	2	3	3	2	3	2	1	1	3	1	3	4	2	3	5	2	2	3	3
2	25	2	3	8	3	3	1	1	1	1	3	1	1	1	1	3	1	3	1	1	3	1	1	4	1	1	5	1	2	1	1	1	1	3	5	2	5	1	5	5	2	2	5	5	2	5	2	3	4
2	48	1	4	31	4	4	2	1	2	1	1	2	2	4	1	4	2	5	2	4	4	2	2	4	4	4	4	4	4	4	4	4	4	4	5	2	1	3	5	2	2	2	5	2	2	5	2	2	2
2	21	2	4	2.5	2	1	2	2	2	2	3	3	2	3	3	3	1	2	2	2	2	2	2	3	2	2	3	3	2	2	3	2	2	3	4	3	3	2	4	2	4	3	3	4	4	3	2	4	4
2	20	1	4	1	3	1	3	2	4	4	2	3	3	4	5	5	2	5	2	2	2	3	3	5	4	5	5	5	3	3	5	2	5	2	6	1	1	1	6	1	1	1	6	1	1	6	1	1	1
1	20	1	3	2	1	1	1	2	3	3	1	3	3	4	3	1	1	1	1	1	1	1	1	1	1	3	1	3	1	1	4	2	3	2	6	2	3	2	6	2	2	2	6	2	1	6	2	2	2
2	13	2	3	7	3	3	2	2	3	1	2	2	1	1	1	3	1	2	1	4	2	1	3	2	1	1	2	3	3	3	1	2	2	3	3	3	4	5	5	4	6	6	3	5	6	3	2	5	6
2	21	2	2	16	1	2	1	1	2	1	2	2	1	2	2	2	1	2	2	2	2	2	2	2	2	2	2	3	2	2	2	2	2	2	3	2	4	2	3	3	3	4	3	4	4	3	2	3	3
2	26	2	4	4	3	1	1	1	3	2	2	2	3	2	3	2	1	1	3	2	2	2	1	1	3	2	2	3	1	3	1	3	3	3	6	1	2	1	6	3	4	4	3	5	5	3	1	3	3
1	25	2	3	10	3	4	3	4	3	4	3	2	3	3	3	3	1	2	2	2	3	1	2	3	3	2	3	3	4	3	3	2	3	2	3	2	4	3	4	2	1	2	3	4	3	3	2	2	4
2	17	2	3	9	2	3	3	2	2	1	3	2	4	2	3	3	2	2	3	3	2	3	2	3	3	3	4	4	3	3	3	2	2	3	3	2	6	5	2	6	5	4	2	6	4	2	4	6	6
2	13	2	4	4	1	1	1	1	1	1	1	1	1	1	1	1	1	1	1	1	1	1	1	1	1	1	2	1	1	1	1	2	2	1	3	2	4	6	3	2	2	5	3	5	4	3	2	3	4
2	24	1	4	10	4	3	3	2	4	2	3	2	2	3	2	3	1	2	2	3	2	4	3	2	3	3	3	3	2	3	3	2	3	3	4	3	2	2	4	2	2	3	3	3	3	5	2	2	3
1	17	1	2	7	3	3	3	3	3	3	3	2	3	1	4	2	2	3	1	4	4	4	2	4	2	2	1	1	1	1	1	1	1	1	6	2	2	2	2	2	2	2	2	2	2	2	2	2	2
2	19	2	2	7	3	2	1	3	3	1	4	1	3	2	1	3	1	4	1	1	4	2	1	4	4	1	3	2	2	2	3	1	1	2	4	2	3	3	5	4	4	2	3	5	2	4	2	3	4
1	19	2	2	5	2	1	1	1	1	1	2	1	1	1	1	2	1	1	1	1	1	1	1	1	1	1	3	1	1	1	2	3	3	1	2	2	1	1	6	2	5	1	6	2	2	5	2	2	2
2	22	2	3	7	3	3	1	1	2	1	2	1	1	1	2	1	1	1	1	1	2	1	1	1	1	2	1	1	1	1	1	1	1	1	6	1	1	1	1	1	1	1	4	1	1	5	1	1	3
2	19	2	1	5	2	2	2	1	2	1	1	1	2	2	1	2	1	3	2	2	4	1	1	2	1	1	3	3	1	1	2	1	2	2	5	2	1	1	6	1	1	1	5	1	1	6	2	1	1
2	18	2	2	5	1	4	2	3	3	3	4	1	4	2	2	3	1	3	3	2	3	2	2	3	4	1	3	3	4	3	3	3	3	3	3	3	4	3	3	3	3	2	2	4	2	3	3	4	5
1	22	2	4	6	3	2	3	1	3	2	2	3	2	3	2	2	1	1	2	2	3	2	3	3	2	3	3	3	1	2	2	2	2	2	6	2	4	5	6	3	4	4	5	2	3	5	3	4	3
2	12	2	4	5	4	2	2	1	2	1	4	3	2	1	2	2	2	3	3	1	2	3	1	1	2	1	3	3	2	4	2	3	3	2	6	2	4	1	6	2	5	1	2	6	1	4	2	6	3
1	23	1	4	4	2	3	3	3	1	1	2	2	2	2	3	4	3	5	2	3	5	2	3	4	3	4	1	3	3	2	2	1	1	3	4	3	5	3	3	4	3	3	2	3	3	2	3	3	3
1	17	1	3	2	3	1	1	1	1	1	2	3	4	3	3	4	2	3	1	1	4	3	2	3	4	4	4	4	3	4	4	3	3	3	6	5	5	6	6	6	6	6	3	4	6	4	6	5	6
2	20	2	4	1	3	2	2	2	4	3	3	2	2	3	3	2	1	1	2	4	3	3	2	3	3	3	2	3	2	3	3	3	3	2	2	3	3	1	3	2	2	1	1	3	3	3	3	4	2
1	17	1	4	2	2	2	2	1	1	1	1	1	1	1	1	1	1	1	1	2	1	1	2	4	1	1	3	2	4	3	3	3	2	2	4	4	2	2	3	3	3	3	3	5	5	6	4	3	4
1	16	1	4	1	1	1	1	1	1	1	2	1	3	3	1	4	1	5	3	2	3	1	2	4	4	1	1	1	1	1	1	1	1	1	3	3	3	3	3	3	4	3	3	3	3	3	4	3	3
2	25	2	3	16	4	4	3	4	4	3	5	3	4	4	4	4	2	3	3	2	3	3	2	3	2	2	4	3	3	4	4	2	2	4	3	2	5	2	3	2	5	3	3	5	5	2	5	5	3
2	37	1	4	2	5	5	5	5	5	5	5	5	5	5	5	5	5	5	5	5	5	5	5	5	5	5	5	5	5	5	5	5	5	5	2	6	6	6	2	6	6	6	1	6	6	2	5	6	6
1	22	2	3	5	3	2	3	2	3	2	2	3	3	3	3	2	1	4	2	2	3	3	2	3	3	3	3	3	2	3	4	3	3	2	5	3	2	2	6	4	2	3	5	2	3	5	3	3	4
1	16	2	4	2	3	3	1	2	1	2	1	1	1	1	2	1	1	1	3	3	1	1	1	3	5	2	4	2	5	2	4	1	1	2	5	3	2	2	6	2	2	2	5	3	2	5	2	2	3
1	13	2	4	2	2	2	2	2	3	2	2	2	2	2	3	3	1	2	2	2	2	1	1	1	1	1	3	2	2	1	1	2	2	2	6	4	5	1	6	1	1	2	2	2	2	6	2	2	6
1	15	2	4	3	3	2	3	3	3	3	2	2	3	3	3	3	2	3	3	3	3	2	3	3	2	2	3	2	3	2	3	4	2	3	4	4	2	4	5	4	5	5	4	2	3	5	4	3	3
2	14	2	4	1	2	1	2	2	1	2	2	1	3	1	3	1	1	1	2	1	1	1	1	1	2	2	2	2	1	1	2	3	1	1	6	2	2	1	5	2	1	1	5	2	2	6	1	1	2
2	17	2	3	5	2	1	2	1	1	1	3	2	3	2	2	2	1	2	2	2	2	2	1	3	3	2	2	2	2	2	2	2	2	2	5	4	5	3	5	3	6	3	4	5	3	5	3	6	6
1	24	2	4	3	2	2	2	2	2	2	3	2	2	2	2	2	1	3	2	2	3	2	3	4	2	2	2	2	3	2	2	3	2	3	4	2	3	2	4	2	3	3	3	3	2	3	2	3	4
2	19	2	2	5	2	2	1	1	2	1	1	1	1	1	1	2	2	2	2	2	3	1	2	2	2	2	1	2	2	1	1	3	2	2	6	1	1	1	6	1	1	1	6	1	1	6	1	1	1
2	18	2	4	5.5	2	2	1	3	1	2	1	1	3	1	1	3	1	1	2	1	1	4	1	4	3	2	3	3	2	1	2	1	3	2	3	1	4	1	3	2	6	2	1	6	6	1	1	5	1
2	19	1	4	4	2	2	1	1	3	1	1	1	2	1	1	1	1	3	1	1	3	1	1	1	1	1	1	3	1	1	1	1	1	1	6	1	3	1	6	1	3	3	6	3	3	6	4	3	6
1	17	2	3	3	2	1	1	1	1	1	1	1	1	1	2	2	1	1	1	1	1	1	1	2	1	1	2	1	1	1	1	1	1	1	6	1	2	1	6	1	2	1	1	1	1	4	2	1	1
1	18	2	2	3	1	3	1	2	1	1	2	1	1	1	2	4	1	4	1	1	4	1	1	3	1	3	2	1	1	1	1	2	1	3	5	2	6	1	5	1	1	1	6	3	2	5	1	1	1
1	18	2	4	3	1	1	1	1	1	1	2	1	1	1	2	2	1	4	1	1	3	1	1	3	1	1	2	1	1	1	1	2	2	2	6	2	3	2	6	2	1	5	2	3	2	6	1	1	1
1	16	2	4	3.5	2	1	2	2	1	1	2	1	1	1	2	3	1	4	1	2	4	1	1	3	1	1	3	1	1	1	1	1	1	2	6	1	3	1	6	1	6	1	6	1	2	6	1	1	3
2	16	2	4	7	1	1	3	1	3	1	1	1	3	2	1	3	1	1	2	2	1	3	2	2	1	1	2	2	1	1	1	3	1	2	2	1	5	1	3	2	6	1	1	6	6	2	1	6	3
2	14	2	4	2	3	3	3	3	3	3	4	4	3	3	4	4	4	3	2	4	2	2	3	3	3	2	3	2	2	3	4	3	3	3	2	1	3	1	2	2	6	1	1	3	3	2	1	5	4
2	16	2	4	5	1	1	3	1	3	1	1	1	3	2	1	3	1	1	3	3	1	3	1	2	1	1	2	2	1	1	1	3	1	2	3	1	3	1	3	2	6	1	3	6	6	2	1	6	3
2	17	2	4	5	1	1	3	1	3	1	1	1	3	2	1	3	1	1	3	1	1	3	1	2	1	1	2	2	1	1	2	3	1	2	3	1	5	1	3	2	6	1	1	6	6	2	1	6	3
1	18	2	2	3.5	1	3	1	1	1	2	2	1	2	1	1	3	1	3	1	1	4	1	1	4	1	1	2	1	2	1	3	3	3	2	6	1	2	1	5	1	2	1	4	2	1	5	1	2	1
1	16	2	4	1	2	3	3	3	4	3	4	3	3	4	4	3	2	3	3	3	4	2	3	2	3	3	2	4	3	2	3	3	3	2	6	3	1	3	6	4	3	3	4	4	3	5	2	2	3
1	18	2	4	2	1	4	1	1	2	1	4	2	2	5	2	5	1	2	2	1	4	2	5	5	3	1	1	1	3	1	5	1	1	1	4	5	6	6	5	5	1	6	2	4	5	3	5	2	6
1	18	2	2	3	1	1	2	1	1	1	2	1	2	1	2	1	1	1	1	2	1	1	1	1	1	1	2	2	2	1	2	1	2	1	5	1	2	1	5	1	2	1	1	4	1	5	1	3	1
1	16	2	4	2	4	3	3	1	2	1	4	2	2	1	3	3	1	3	2	1	2	1	1	4	2	2	3	3	3	3	1	3	4	1	6	2	5	2	3	5	6	5	3	5	5	3	6	6	5
2	17	2	4	1	1	1	1	1	1	1	1	1	1	1	1	1	1	5	1	1	2	1	2	5	1	1	1	1	1	1	1	1	1	1	4	1	1	1	1	1	1	1	1	1	1	3	2	4	1
2	15	2	4	3	1	1	1	1	1	1	1	1	1	1	1	1	1	1	1	2	1	1	1	2	1	1	2	1	1	1	1	1	3	2	2	2	3	2	2	2	3	2	3	3	3	2	3	3	4
1	15	2	3	1.5	3	4	3	2	1	1	5	2	2	3	1	3	1	5	1	4	3	3	1	5	3	2	3	2	3	3	1	2	3	3	1	4	6	5	1	6	6	6	1	6	6	2	2	3	2
2	23	2	3	13	1	2	1	1	1	1	2	3	2	3	2	1	1	3	1	1	3	1	1	3	1	3	3	3	2	3	3	3	3	3	4	3	4	1	4	2	5	1	4	4	1	4	2	4	4
1	15	2	4	2	1	1	2	1	3	2	2	2	1	1	2	2	1	2	2	1	1	1	1	2	2	2	3	2	1	1	1	2	3	1	3	2	2	3	4	3	2	2	2	2	2	4	2	2	5
1	17	1	4	1	1	1	2	3	2	1	2	1	2	1	3	1	1	3	2	1	2	1	2	2	1	1	4	1	3	1	1	3	1	2	6	2	2	2	6	2	2	6	2	3	6	6	3	2	3
2	20	2	2	6	1	2	1	1	1	1	2	1	1	1	2	2	1	2	1	1	2	2	1	4	3	1	2	2	1	1	1	2	3	1	4	2	4	2	4	2	4	2	4	4	3	4	1	3	2
1	17	2	4	4	1	2	1	1	1	2	2	1	1	2	1	1	1	3	1	1	2	1	1	2	1	1	2	1	2	2	1	2	1	1	6	1	3	1	6	1	1	1	1	1	1	6	1	1	1
1	15	2	3	3	1	1	1	1	1	1	1	1	1	1	1	1	1	2	1	2	2	1	2	3	2	1	1	1	1	1	1	1	1	2	5	3	1	1	5	2	1	2	2	2	2	5	1	1	3
1	18	2	4	4	3	3	3	4	3	3	4	2	4	3	2	3	1	4	2	3	4	1	1	4	1	1	3	1	3	2	2	3	3	3	1	3	6	5	3	5	4	3	2	6	6	3	4	3	6
2	17	2	4	5	2	1	1	1	1	1	2	1	1	1	1	1	1	1	1	1	3	1	1	1	1	1	3	3	1	2	2	1	2	1	6	2	1	1	5	1	1	1	4	2	1	5	2	1	1
1	16	2	3	2	2	2	1	1	1	1	1	1	1	5	1	1	1	5	1	1	1	1	3	3	5	2	4	3	1	1	2	2	4	5	6	6	4	1	6	5	1	2	6	1	1	6	4	1	4
1	19	2	3	6	1	2	1	1	1	3	2	1	1	1	1	2	2	2	2	1	1	1	1	2	2	1	1	1	1	1	1	1	2	1	6	1	2	1	6	1	2	1	3	3	1	6	1	2	2
1	17	2	2	3	2	2	1	1	3	1	3	1	1	1	1	1	1	1	2	3	1	1	1	2	1	1	2	2	1	1	2	1	3	1	6	3	3	1	6	3	1	2	4	2	1	4	2	1	1
1	16	2	4	1.5	3	2	3	3	3	3	3	3	3	3	3	3	2	3	2	3	2	1	2	3	3	2	3	3	2	3	3	3	4	3	4	3	3	3	4	3	3	2	3	3	3	4	3	3	3
2	15	2	4	3	1	2	1	1	1	2	1	1	1	1	1	1	1	3	2	2	3	2	1	1	1	1	2	2	1	1	2	1	2	1	3	2	2	1	2	2	2	1	2	3	3	3	2	2	1
2	14	2	4	3	3	3	2	1	2	1	2	1	1	1	2	1	1	1	1	2	2	2	2	2	2	2	3	3	2	3	2	2	2	2	4	3	6	3	4	3	3	4	3	4	3	4	3	4	4
1	16	2	4	1.5	3	2	3	3	3	3	3	3	2	3	2	2	2	2	3	3	2	2	2	3	3	3	3	3	3	3	3	2	3	3	4	5	3	3	4	3	3	2	3	3	3	4	3	3	3
2	13	2	4	1.5	1	1	1	1	2	1	3	2	1	1	1	1	1	3	1	2	2	1	1	3	2	1	2	2	1	1	1	1	2	1	6	6	6	2	6	1	6	1	6	6	5	6	6	6	6
1	17	2	3	4	2	1	1	2	2	2	2	2	2	1	2	2	1	3	1	1	4	2	3	4	5	2	2	3	1	1	1	1	3	2	3	3	6	3	3	1	1	5	1	6	5	3	1	2	4
1	15	2	4	3	3	2	2	2	3	3	2	2	2	2	2	2	1	2	2	3	3	1	2	2	2	2	2	2	2	2	2	3	2	2	5	2	3	3	6	2	3	3	3	2	2	4	3	2	3
1	17	2	3	5	2	1	1	3	1	2	2	2	2	1	2	2	1	3	1	2	3	2	2	3	3	2	2	3	1	2	2	1	2	2	5	3	1	1	6	3	2	1	6	3	2	4	2	2	3
2	13	2	4	1	3	3	2	2	3	2	2	2	3	2	4	3	1	1	2	1	1	3	3	3	3	1	1	4	2	1	3	3	3	4	5	1	5	5	6	2	5	3	6	3	5	6	3	4	4
1	14	2	4	1	2	1	1	2	1	1	1	1	2	1	1	1	1	2	1	3	2	1	2	2	2	2	3	2	1	1	2	1	1	2	3	2	4	1	3	3	4	2	2	4	2	4	1	2	3
2	16	2	4	4	2	1	1	2	1	1	2	1	1	1	1	1	2	3	3	3	4	3	2	3	2	1	3	3	2	3	2	2	3	3	5	4	6	3	3	6	6	4	3	4	6	4	5	6	5
2	17	2	4	3.5	2	1	2	2	2	1	3	3	3	2	3	1	1	3	3	3	3	2	2	3	3	1	3	3	2	3	2	3	3	2	3	3	2	2	3	2	5	3	3	4	4	3	2	4	2
1	17	1	3	5	3	4	3	2	3	2	2	2	2	4	4	3	1	4	3	3	4	3	3	4	4	2	2	3	3	3	3	3	3	3	4	2	5	5	3	3	6	5	3	6	5	3	3	5	6
2	13	2	4	1	3	2	3	2	3	3	5	4	3	3	3	5	2	3	3	2	3	1	2	5	3	1	3	3	3	3	2	4	5	3	2	3	6	5	4	3	5	6	4	4	6	3	1	3	5
2	16	2	4	2	1	2	3	1	2	3	1	3	3	3	3	1	1	1	1	2	2	2	1	2	3	4	2	3	2	3	3	2	2	2	3	2	5	2	5	2	2	2	4	6	4	3	2	3	3
1	19	2	1	6	1	1	1	2	2	1	1	1	1	1	1	3	1	5	1	1	3	1	1	1	1	1	1	2	1	1	2	1	1	5	6	2	1	1	6	1	1	1	1	1	1	6	1	1	1
1	14	2	4	2	2	3	1	1	1	1	2	1	2	2	1	2	3	2	2	3	2	2	1	1	2	2	2	2	2	3	2	3	2	3	5	3	2	3	6	2	6	2	6	2	1	5	3	2	3
1	16	2	4	2	3	3	2	3	3	1	1	1	1	2	1	3	1	1	1	3	3	2	3	3	3	3	2	3	3	2	3	3	3	3	3	4	4	4	4	4	4	4	5	4	4	4	4	4	5
1	17	1	3	2	4	2	1	1	1	1	1	1	1	1	1	1	1	1	2	1	3	1	1	1	3	1	3	3	1	1	3	1	2	1	4	6	2	2	6	3	1	2	2	4	2	6	6	2	2
1	16	2	4	1	1	1	1	1	1	1	1	1	1	1	1	1	1	1	1	1	1	1	4	4	4	4	4	4	4	4	4	4	4	4	1	2	2	1	6	1	1	1	6	1	1	6	1	1	1
2	17	2	4	1	2	1	1	1	2	3	2	1	2	1	3	2	1	1	1	1	1	1	1	1	3	1	1	1	1	1	1	1	1	1	3	2	4	3	4	4	5	4	4	5	4	4	3	4	5
2	13	2	4	2	1	1	2	1	1	1	1	1	2	1	1	2	1	2	1	2	2	1	1	3	1	2	3	2	2	2	1	2	2	2	4	2	3	2	5	2	2	1	4	2	3	4	2	2	3
1	19	2	4	3	2	2	2	2	1	2	3	2	3	2	1	1	1	1	1	1	1	2	2	1	1	1	1	2	2	2	2	2	2	2	4	2	2	2	6	3	2	3	6	1	2	6	2	3	3
2	13	2	4	1	2	2	1	2	2	1	1	1	2	2	2	1	1	3	2	1	2	1	2	2	2	1	2	3	1	1	2	1	2	2	4	6	6	6	5	5	6	4	5	5	5	4	4	3	5
1	19	2	3	5	3	3	1	1	2	1	1	1	1	1	1	1	2	2	1	3	3	2	2	3	3	1	3	2	1	2	1	2	2	1	5	4	3	3	6	3	3	3	4	3	4	5	2	2	3
2	15	2	4	1	2	1	1	1	2	1	1	2	4	1	3	2	1	1	2	3	3	1	3	3	4	1	2	1	1	1	2	1	1	1	4	3	6	5	3	4	6	6	3	4	5	2	3	3	3
1	19	2	4	2	3	4	3	3	3	2	3	3	3	3	4	3	2	3	3	3	3	3	2	4	3	3	3	4	4	3	3	3	3	3	4	2	2	4	4	5	2	4	3	4	3	5	3	4	4
2	14	2	4	1	3	1	2	1	2	1	2	1	2	2	2	2	1	2	1	2	2	1	1	2	2	1	2	2	1	1	2	2	2	2	3	4	5	5	3	4	5	5	2	4	5	2	3	4	5
1	25	1	4	8	3	3	3	3	3	3	3	3	3	3	3	4	4	4	2	2	4	3	2	5	3	2	2	2	3	3	3	2	2	3	4	2	6	4	6	4	5	5	3	5	4	4	1	3	4
2	16	2	4	2	3	3	3	2	3	1	1	2	2	1	2	1	1	3	3	3	2	2	2	2	3	1	4	3	3	2	2	3	2	2	3	3	5	5	5	5	5	5	2	5	6	2	4	5	6
2	17	2	2	11	2	1	1	1	3	2	1	1	1	1	1	2	1	2	2	1	2	1	1	2	3	2	3	3	2	3	1	2	4	3	5	2	2	6	5	2	2	2	4	2	2	4	2	2	2
1	17	2	4	1.5	3	3	3	3	3	3	3	3	3	3	3	3	3	3	3	2	2	2	2	2	2	2	3	3	3	3	3	2	3	3	2	3	2	1	2	2	2	2	2	2	1	1	1	1	1
1	17	1	4	2	3	2	2	2	2	2	2	2	2	2	2	2	2	2	2	2	2	3	2	2	2	2	4	2	2	2	2	2	2	2	5	2	2	1	6	4	2	3	6	3	3	6	3	3	2
1	17	2	3	3	3	2	4	1	3	1	4	3	2	4	3	2	1	3	3	1	4	1	3	3	2	3	4	3	2	4	3	3	4	3	5	3	2	2	6	3	6	4	3	4	4	5	4	4	3
1	19	2	2	5	1	1	1	1	1	3	3	1	3	1	1	1	1	3	1	1	3	1	1	3	2	2	3	4	4	2	3	2	2	3	6	5	6	6	6	6	6	6	6	4	2	5	5	4	3
1	16	2	2	3	2	3	1	2	3	3	2	1	1	1	3	2	3	3	2	5	4	2	3	1	3	3	2	1	3	5	2	4	5	4	5	4	2	1	6	3	2	4	6	1	4	6	3	5	1
1	21	1	4	2	1	1	1	1	1	1	1	1	1	1	1	1	1	2	1	1	4	1	1	1	1	1	1	4	3	1	3	1	5	1	4	6	1	6	6	4	1	5	2	2	1	5	4	1	6
1	21	2	2	5	2	4	2	3	2	2	4	2	2	3	3	4	4	5	3	4	5	4	3	5	4	3	2	4	5	2	2	5	4	5	2	6	1	5	2	5	6	6	2	6	6	2	6	6	6
2	17	2	4	4	2	2	1	2	3	2	2	1	2	2	2	1	1	2	3	1	2	1	1	2	3	2	2	2	1	1	2	1	2	2	6	2	4	4	6	2	2	1	5	4	1	6	1	1	1
1	21	2	2	8	2	2	2	1	1	1	2	2	1	2	2	2	1	3	2	3	4	1	2	3	2	2	3	3	3	2	2	3	2	3	6	1	2	3	5	2	3	3	3	2	2	5	1	1	1
1	17	2	2	5	2	2	2	2	1	1	2	2	1	3	2	2	1	4	2	3	4	1	2	3	2	3	2	2	2	2	2	2	2	3	6	2	2	3	5	2	5	5	3	3	3	6	3	3	2
1	19	2	2	6	2	4	3	3	4	3	3	3	2	3	2	1	1	3	3	1	4	3	2	4	3	3	2	3	4	2	3	3	2	3	3	2	2	6	4	3	2	1	2	3	1	4	2	2	2
2	23	2	2	9	1	1	1	1	1	1	1	1	1	1	1	1	1	1	1	3	1	1	1	3	2	1	1	3	2	2	2	3	3	1	6	3	2	3	6	2	2	2	6	2	2	6	3	2	3
2	17	1	3	6	2	1	1	2	2	2	2	2	3	2	2	1	1	2	2	2	2	3	1	3	2	1	2	3	2	2	3	2	3	2	4	2	4	2	3	3	5	4	2	3	2	2	3	3	4
2	21	2	2	6	2	1	2	2	2	2	2	2	2	2	2	2	1	3	2	2	3	2	1	4	3	2	3	3	2	2	3	3	3	3	4	2	4	3	4	2	2	3	2	3	2	3	1	2	6
2	25	2	2	10	2	2	1	2	3	2	2	2	2	2	2	2	2	3	2	2	3	2	1	4	3	2	3	3	2	2	3	3	3	3	4	2	3	2	5	2	2	2	2	3	2	3	1	2	6
2	25	2	4	10	2	1	1	1	2	1	1	3	2	1	2	2	1	3	2	1	2	2	1	3	2	1	2	3	3	3	2	4	2	3	5	3	4	6	4	2	5	4	3	5	5	3	3	4	3
2	18	1	4	6	2	3	2	2	2	2	3	2	2	2	2	3	1	3	2	1	2	3	2	3	2	2	2	3	2	2	2	3	2	3	4	2	3	1	3	1	2	1	1	2	2	3	2	2	3
2	17	2	4	2	3	2	3	2	3	2	3	3	2	2	2	3	1	2	2	1	2	2	1	1	2	3	3	3	3	2	3	2	3	2	4	5	5	2	5	3	3	5	3	5	4	4	3	2	4
1	22	1	3	5	2	1	1	1	1	2	2	3	1	2	1	1	2	3	1	2	2	1	3	4	1	1	1	3	1	1	1	3	2	1	5	3	2	1	5	6	2	3	5	3	2	6	3	2	1
1	26	2	1	18	1	1	1	2	1	1	1	2	2	3	1	1	1	1	1	1	1	1	1	1	1	1	2	2	1	1	1	2	2	1	6	3	2	2	4	6	1	3	5	5	3	5	3	1	2
2	13	1	4	1	2	1	1	1	1	1	1	1	1	1	2	1	1	1	1	1	3	2	1	1	2	1	3	2	1	1	1	1	1	1	3	2	6	1	4	5	6	1	1	5	1	1	3	6	1
2	14	2	4	7	3	3	2	2	1	2	4	2	2	2	3	3	2	4	3	3	2	3	2	3	3	2	3	3	3	3	2	2	2	3	3	3	4	2	3	4	4	2	3	4	3	3	3	4	4
1	18	1	4	3	3	5	1	1	4	1	4	3	5	3	5	5	5	5	2	5	5	3	5	5	4	3	3	5	3	3	3	4	4	2	4	5	6	6	4	6	6	6	4	5	3	4	6	6	6
1	14	1	4	1	1	3	1	1	2	1	2	1	2	1	1	3	1	2	1	2	3	1	2	2	1	1	3	2	2	1	1	2	2	1	5	2	3	2	6	4	1	4	5	3	5	6	1	1	2
1	18	2	3	8	1	1	1	3	1	1	1	1	1	1	4	3	3	3	2	2	3	2	3	4	1	2	3	2	2	3	2	3	2	1	3	3	3	3	3	3	3	3	3	3	4	3	3	3	3
2	23	1	3	6	2	2	3	2	3	3	4	3	3	2	2	2	2	3	3	4	3	4	3	3	3	3	3	3	3	3	3	2	3	3	3	2	2	2	5	2	3	3	3	4	4	3	2	2	3
2	25	2	2	17	1	1	2	1	1	1	1	2	1	1	1	1	1	4	2	2	4	2	2	5	2	3	3	3	3	3	3	2	3	2	6	4	3	2	6	2	5	2	4	4	2	3	3	2	3
2	27	1	1	10	2	3	2	2	2	3	2	2	2	3	3	3	2	1	2	3	2	2	3	3	3	2	2	3	2	2	2	2	3	2	5	3	3	3	6	3	3	2	5	3	2	4	2	3	4
1	17	2	4	1	3	3	3	1	3	2	3	3	2	3	3	4	3	3	3	3	4	3	3	3	3	3	3	3	3	3	3	3	2	3	5	3	3	4	5	3	4	4	3	5	5	3	4	4	4
2	22	2	4	4	3	2	3	3	3	3	4	3	4	2	2	3	1	3	3	2	3	2	3	3	3	3	2	3	3	3	2	3	3	2	5	3	5	5	5	4	5	5	4	5	4	5	4	5	4
1	21	1	4	3	1	1	3	3	2	3	1	3	3	3	3	1	1	5	3	1	5	3	1	5	5	1	4	2	3	1	1	3	1	1	3	4	5	5	3	5	5	3	3	5	3	3	5	5	3
1	18	2	4	4	1	3	4	4	2	4	3	3	3	2	2	4	1	4	3	3	3	3	3	3	3	3	4	3	3	3	3	3	3	3	4	4	4	3	5	4	5	5	4	3	4	4	4	4	3
2	19	2	1	12	1	3	2	2	2	3	3	2	3	4	2	2	3	3	2	2	5	2	2	3	3	3	3	4	2	3	3	4	4	1	3	5	6	1	3	4	3	1	3	6	3	3	5	4	6
1	17	1	3	2	3	3	1	1	2	4	4	3	5	2	5	5	2	4	4	3	4	3	3	5	3	2	3	3	3	4	2	3	2	4	3	6	6	6	3	5	4	5	3	5	5	3	4	3	3
1	21	1	2	7	2	3	3	2	3	3	3	2	3	3	3	2	2	3	3	2	3	3	3	4	4	3	4	4	4	2	3	3	3	3	3	4	4	4	3	4	4	4	3	3	4	3	4	4	4
1	17	1	2	4	2	3	2	1	2	1	1	1	2	1	1	3	1	4	1	4	4	1	3	3	1	2	1	2	3	2	2	1	2	3	4	5	4	6	4	4	6	6	4	5	6	4	6	5	5
2	17	2	2	6	3	3	2	1	4	2	2	2	2	2	2	3	1	4	2	2	3	1	1	4	3	2	2	3	2	2	2	3	3	2	5	3	6	5	5	3	3	1	4	6	4	4	4	5	6
1	17	2	2	10	3	3	2	2	4	2	2	3	2	3	2	3	2	5	2	3	4	2	2	4	4	3	3	4	3	3	3	3	3	3	5	4	5	5	6	4	5	5	4	4	5	5	2	5	6
1	16	2	4	6	1	1	1	1	1	1	5	1	5	3	2	2	1	2	1	3	1	1	1	3	1	1	1	1	1	1	1	1	1	1	6	3	6	6	6	3	3	6	6	4	6	6	2	5	6
1	16	2	4	9	1	1	1	1	1	1	1	1	1	1	1	1	1	1	1	1	1	1	1	1	1	1	1	1	1	1	1	1	1	1	5	1	1	1	1	1	1	1	2	1	1	6	1	1	1
1	16	2	4	10	1	1	1	1	1	1	1	2	2	1	1	1	1	2	1	1	1	1	1	1	1	1	2	2	1	1	1	2	2	1	5	5	3	3	6	1	2	2	4	5	6	5	4	2	4
2	16	2	2	7	1	1	1	1	1	1	2	2	1	1	2	2	2	4	2	1	4	2	1	4	3	2	2	2	1	1	2	2	2	1	3	2	5	1	3	5	2	3	3	5	4	3	3	2	3
2	15	2	4	7	2	1	1	1	2	1	1	1	1	1	1	1	1	3	1	2	2	1	2	3	1	1	2	2	1	1	1	2	2	3	5	4	6	5	5	4	4	5	5	4	4	5	3	2	4
1	15	2	4	6	1	1	1	1	2	1	3	1	1	1	1	1	2	4	1	3	3	1	3	3	2	1	1	1	1	1	1	1	1	1	6	1	4	1	6	1	1	4	3	4	3	6	1	1	2
1	15	2	4	6	1	3	1	2	1	2	4	1	4	1	1	2	1	4	2	3	1	1	1	1	1	1	1	2	1	1	3	1	1	3	6	2	3	2	6	2	2	4	6	5	6	6	2	2	3
1	18	2	2	9	3	3	3	3	3	2	3	3	2	3	3	3	1	4	3	2	4	2	2	3	3	3	3	3	3	3	3	3	3	3	5	2	5	3	4	4	2	3	4	5	3	3	2	3	3
1	15	2	4	2	1	2	3	1	1	1	1	1	1	2	1	2	1	2	2	2	2	1	1	2	1	2	1	1	1	1	1	2	1	2	6	2	2	2	5	1	1	2	4	2	2	5	1	1	1
1	13	2	4	3	1	1	1	1	1	1	1	1	1	1	1	1	1	3	1	3	1	1	3	3	3	1	1	1	1	1	1	1	1	1	6	3	2	2	6	4	3	6	6	6	6	6	2	3	3
1	13	2	4	6	1	1	1	1	2	1	1	2	2	3	4	3	1	2	1	1	1	1	1	1	1	2	3	2	1	1	2	1	3	1	6	2	2	1	6	3	2	1	1	4	1	3	1	2	3
1	30	2	2	20	2	3	2	1	4	1	1	1	4	1	1	3	3	3	2	5	5	2	3	3	3	4	2	5	3	3	4	2	5	4	1	1	1	1	6	1	1	1	6	1	1	6	1	1	1
2	16	2	4	2	1	1	2	1	3	1	1	2	1	1	1	1	1	1	1	1	1	1	1	1	1	2	1	1	1	1	2	1	1	1	3	3	4	2	4	3	3	2	3	4	5	3	2	3	3
1	17	2	2	5	2	2	2	2	2	2	2	2	2	3	2	2	1	2	2	1	1	1	1	1	2	1	2	2	2	2	3	1	2	2	5	2	6	2	6	2	2	2	4	2	2	5	2	2	2
1	18	2	4	2	2	1	2	1	2	2	2	2	1	3	3	2	1	3	1	2	3	2	2	3	2	2	2	2	1	1	3	2	3	1	4	3	5	3	4	2	4	4	2	4	4	2	3	3	4
2	18	2	4	3	1	1	1	1	3	1	1	1	1	3	1	1	1	2	1	1	3	1	1	1	1	1	3	3	1	1	3	1	3	3	6	4	1	1	6	1	1	1	6	3	3	6	3	1	6
2	16	2	4	3	2	1	1	1	2	1	1	1	1	1	1	1	1	2	1	2	3	1	1	1	1	2	2	2	1	1	2	2	2	2	4	1	4	5	6	4	1	3	2	3	3	4	1	1	1
1	17	2	4	6	3	3	3	3	5	3	3	4	4	5	4	3	1	4	3	1	3	3	1	3	3	4	3	5	3	2	5	5	5	3	3	6	6	6	3	6	4	6	2	6	6	2	6	5	6
2	14	2	4	2.5	1	2	1	1	2	1	1	1	1	2	1	1	1	3	1	1	3	1	2	2	1	1	1	2	1	1	2	2	3	1	4	4	1	2	5	1	1	3	5	1	3	6	4	2	1
1	18	2	4	5	1	3	2	5	1	1	1	1	3	2	3	1	1	1	1	1	1	1	2	3	1	3	2	3	1	1	2	1	2	3	6	2	3	4	5	5	4	3	4	4	4	3	3	4	5
1	18	2	3	7	2	1	2	1	1	1	1	1	1	1	1	1	1	1	1	1	1	1	1	1	1	1	1	2	1	1	1	1	1	1	4	2	1	1	6	1	1	1	1	1	1	4	1	1	1
1	16	2	4	4	2	1	2	2	2	2	4	3	3	4	4	3	1	2	1	2	2	1	2	3	3	3	3	3	2	2	4	2	1	2	3	3	2	2	2	3	3	2	2	4	3	3	3	2	5
2	23	2	4	4	2	2	2	2	3	2	3	3	3	3	3	4	2	4	2	3	4	3	3	3	3	2	2	4	2	3	3	4	4	4	4	2	4	4	4	3	4	4	4	4	4	4	3	4	4
1	24	1	4	5	2	1	2	2	2	2	2	2	2	2	1	2	2	1	2	2	2	3	1	2	2	1	3	3	3	1	1	2	2	3	4	2	1	1	5	1	2	2	4	2	1	5	2	1	2
1	22	2	4	5	4	2	3	2	4	2	3	3	4	4	2	4	2	5	2	3	5	3	2	4	2	2	3	4	2	3	4	2	4	5	4	3	4	4	5	3	4	2	3	4	5	4	2	4	4
1	23	2	4	2	3	2	2	1	3	1	2	4	3	1	2	4	1	3	4	3	4	3	4	3	4	4	3	2	4	3	3	2	3	2	4	5	5	4	3	5	5	6	4	5	5	4	5	5	5
1	24	2	4	2	3	2	3	1	4	2	2	2	1	3	4	1	1	4	2	2	3	1	2	5	3	2	2	5	2	3	3	2	4	3	4	2	2	3	5	1	2	4	3	4	4	3	2	1	2
1	24	2	4	3	3	4	2	3	4	2	2	2	3	3	2	5	2	5	3	3	5	3	2	5	4	2	2	3	4	3	2	2	5	5	5	3	4	1	5	3	4	2	5	4	1	5	3	3	4
1	23	1	4	7	2	3	2	2	4	2	2	3	2	3	3	3	1	2	2	1	4	2	1	3	2	3	3	4	3	2	3	3	3	4	5	2	4	2	5	3	4	1	4	4	2	5	4	3	4
2	24	2	4	3	3	3	2	1	3	1	2	2	2	2	1	2	1	2	2	2	3	4	2	2	2	2	3	2	1	3	3	3	3	3	6	1	4	2	6	1	5	1	6	2	2	6	3	2	2
2	24	2	3	6	3	4	1	2	3	3	5	1	3	5	4	4	1	5	2	3	5	1	2	4	2	1	2	3	4	4	4	3	3	3	5	6	4	3	5	4	6	3	2	6	6	5	4	4	5
2	25	2	4	8	3	2	2	2	4	2	2	2	2	3	2	3	1	3	2	1	1	2	1	2	3	2	3	3	2	2	2	2	3	2	5	4	4	2	4	4	3	3	4	5	5	4	3	4	5
1	23	2	4	4	1	1	1	1	1	1	1	1	1	1	1	1	1	1	1	1	2	1	1	1	3	2	3	2	2	1	2	3	2	4	6	3	2	3	5	2	3	3	5	4	3	6	2	1	2
2	23	2	4	4	3	1	1	1	1	1	1	1	1	1	1	1	2	2	1	1	1	1	1	3	3	2	1	2	1	1	1	1	1	1	6	1	1	1	6	1	1	1	6	1	1	6	1	1	1
1	23	2	3	15	3	3	3	4	2	1	2	1	3	1	3	3	1	3	2	3	4	1	2	3	5	2	3	3	2	2	2	2	3	4	6	1	2	1	5	1	3	1	4	4	1	5	1	2	1
2	23	2	4	2	2	1	3	3	2	3	1	2	3	2	2	2	1	1	2	2	2	3	2	3	4	3	2	2	1	1	2	1	1	1	4	2	4	4	4	4	4	4	3	5	6	4	2	4	4
1	23	1	4	5	3	4	1	1	2	2	1	2	3	3	3	3	1	4	3	3	4	4	3	3	3	2	1	2	3	4	3	3	3	4	2	4	4	4	3	3	5	5	4	4	4	4	3	5	5
2	23	2	2	12	3	1	1	1	2	1	1	1	1	2	2	1	1	2	1	1	1	1	1	2	1	1	1	2	1	2	2	1	1	1	3	1	2	1	4	1	1	1	4	1	2	4	1	1	2
2	22	2	4	7	2	2	2	1	4	2	1	2	3	2	3	2	1	1	2	2	2	2	2	2	2	2	2	3	2	3	3	2	3	3	2	1	2	2	3	2	3	2	2	3	2	2	3	3	2
2	23	2	3	4	2	2	1	2	2	3	2	2	3	2	2	2	2	2	2	3	2	2	3	2	1	2	2	3	2	2	2	3	2	2	4	4	3	3	4	3	4	3	5	4	5	5	4	3	3
2	23	1	3	7	3	2	2	3	4	3	4	2	4	4	4	4	1	3	3	4	3	3	2	3	3	2	4	3	4	4	3	3	4	3	4	2	3	2	5	3	4	2	1	5	5	4	2	4	4
1	22	2	4	1	2	2	2	2	2	3	2	2	2	2	2	2	2	2	2	2	2	3	3	3	3	3	3	3	3	2	2	2	2	2	4	2	2	2	4	2	2	2	3	2	2	4	2	2	2
1	26	1	3	9	2	3	2	1	3	2	2	2	2	2	1	4	2	3	2	3	3	2	3	4	2	3	1	2	3	3	2	2	3	3	5	2	4	5	6	4	3	2	6	4	2	6	2	5	4
1	23	2	4	4	2	3	3	2	4	3	3	3	2	2	2	3	1	2	2	2	4	3	2	4	4	2	3	3	1	3	3	3	2	3	3	2	4	3	4	2	3	3	3	3	3	3	3	3	3
2	25	2	4	5	2	3	3	3	3	3	2	2	3	2	2	3	1	3	2	2	2	3	1	3	3	3	3	3	2	2	2	2	2	2	4	2	3	3	5	2	3	3	5	3	3	5	3	3	3
2	23	2	4	3	3	4	2	4	4	4	3	2	4	4	3	5	2	5	2	1	5	3	1	5	5	3	2	2	5	3	3	1	2	5	4	3	6	6	4	3	6	6	3	6	6	4	3	6	6
2	23	2	4	2	3	2	2	1	4	2	3	2	2	2	3	4	3	3	2	1	4	1	1	2	1	2	1	2	2	3	2	2	3	3	4	2	3	1	5	2	5	3	4	5	4	5	2	5	5
1	23	1	4	8	4	2	2	2	3	2	2	3	2	3	2	3	2	3	2	2	3	2	2	3	3	2	2	3	2	3	3	2	3	3	6	3	3	3	6	3	5	5	6	3	3	6	3	5	3
2	23	2	4	8	3	2	3	3	3	2	2	3	3	3	2	3	1	2	3	2	3	2	2	3	3	3	3	3	3	3	3	2	3	3	5	4	5	3	4	4	4	4	4	4	5	4	3	3	4
2	22	1	4	8	2	2	2	2	3	2	3	2	3	2	2	2	1	4	2	4	4	3	3	4	4	3	2	2	3	3	3	2	3	2	4	2	4	2	4	2	5	3	3	4	2	4	2	4	3
1	25	1	4	7	5	5	5	4	5	5	2	4	4	5	4	5	1	5	5	1	5	1	1	5	5	4	4	5	5	5	5	5	5	5	6	1	2	1	6	6	5	4	5	5	5	6	1	6	6
1	23	2	4	7	3	1	2	2	3	1	1	1	1	2	1	2	1	1	1	1	1	1	1	3	3	2	1	3	1	2	2	2	2	2	5	1	2	1	6	1	2	1	6	2	2	6	1	2	1
2	11	1	3	5	3	2	3	1	1	1	3	2	2	1	3	1	1	2	1	2	2	1	2	3	1	1	2	2	2	3	1	2	2	3	6	2	4	2	5	4	4	4	3	4	3	4	2	3	2
1	9	1	4	4	1	1	1	1	1	1	1	1	1	1	1	1	1	3	1	2	1	1	1	2	1	1	2	1	1	1	1	1	1	1	5	1	1	1	5	1	1	2	4	3	3	5	1	1	1
1	9	1	4	4	1	1	1	1	1	1	1	1	1	1	1	1	1	1	1	1	1	1	1	1	1	1	2	2	1	1	1	1	1	1	6	1	1	1	6	1	1	1	5	1	1	6	1	1	2
2	11	1	3	5	2	2	1	1	1	1	2	1	1	1	1	2	1	2	1	1	2	1	1	3	1	2	2	1	1	2	1	1	1	2	4	2	3	2	4	2	4	2	4	3	1	4	2	3	2
2	14	1	3	9	2	3	1	3	2	3	3	1	2	3	3	2	1	2	4	3	4	5	2	5	5	3	3	2	3	3	3	4	2	3	6	3	4	5	6	4	4	3	5	5	6	5	6	5	6
1	10	1	4	5	1	1	1	2	1	1	1	1	2	1	2	1	1	3	2	1	2	1	1	1	1	1	1	1	1	1	1	1	1	1	5	1	1	1	5	1	1	1	5	1	1	6	1	1	1
1	11	1	4	6	1	1	1	1	1	1	2	1	3	1	3	1	1	1	1	1	1	1	1	3	1	2	3	2	3	1	1	2	1	1	3	3	6	1	1	6	6	4	1	6	6	2	1	5	5
1	15	1	2	5	1	2	1	1	2	1	1	2	1	1	2	1	1	1	1	1	1	1	4	3	1	1	2	3	1	1	3	1	2	3	5	2	2	2	6	2	2	2	5	2	2	5	2	2	3
2	12	1	3	3	1	2	3	1	1	1	2	1	3	2	1	2	1	1	1	3	2	2	1	3	3	2	1	1	2	1	1	1	3	1	4	3	6	1	5	3	6	1	4	5	1	3	5	4	2
2	11	1	3	4	1	2	1	2	2	2	3	1	2	1	2	3	1	3	3	4	4	1	3	2	2	1	3	2	1	1	1	3	2	1	3	2	5	4	5	2	2	6	3	3	3	3	4	4	3
1	10	1	4	4	2	1	1	1	1	1	1	1	1	2	1	1	1	2	1	2	1	1	1	2	1	1	1	2	1	1	2	2	1	1	5	1	2	1	5	1	2	1	1	1	1	3	1	2	1
2	8	1	4	2	1	1	2	2	1	1	1	2	2	1	1	3	2	5	2	3	2	3	4	4	3	2	3	1	1	2	2	4	2	4	6	1	2	1	6	3	2	1	5	1	1	6	1	1	2
2	13	1	2	7	2	2	1	1	2	1	3	2	2	3	3	2	1	3	2	3	3	3	2	3	3	3	3	3	3	2	3	1	4	3	3	3	4	1	6	3	6	1	4	4	4	4	3	4	5
2	15	1	3	7	3	2	1	2	3	2	2	1	2	1	2	1	1	3	1	3	3	1	3	4	2	1	4	2	2	2	1	2	2	3	5	1	5	5	6	1	6	5	6	5	5	6	1	5	6
2	16	1	3	10	1	3	1	1	2	2	4	1	2	1	2	1	1	2	3	1	2	1	1	2	4	3	4	5	4	3	4	2	5	4	3	4	4	1	3	2	4	1	2	4	2	3	6	5	6
2	10	1	4	3.5	1	1	1	1	1	1	1	1	2	1	1	1	1	2	1	1	2	1	1	3	2	1	1	1	1	1	1	1	1	1	6	2	2	1	5	1	3	1	5	4	1	4	2	2	3
1	12	1	3	6	1	1	1	3	2	3	4	2	4	3	4	4	4	4	1	4	2	1	2	4	1	1	2	3	2	4	2	1	2	4	3	2	2	1	4	1	2	1	4	2	1	3	2	2	2
2	9	1	4	2	2	1	1	1	1	1	2	1	1	2	1	1	1	1	1	1	2	1	1	1	1	2	3	3	1	1	2	1	2	1	3	3	4	1	3	2	1	1	3	2	1	3	2	1	4
1	8	1	4	2	1	2	3	3	2	1	1	1	3	3	3	4	2	4	2	5	3	2	5	2	2	3	3	3	1	2	4	2	4	3	3	3	3	3	3	3	3	3	4	4	4	5	4	5	5
2	10	1	4	2	1	1	3	1	2	1	1	2	2	3	2	3	1	3	2	3	3	3	3	3	3	3	2	2	2	3	3	3	3	2	5	2	2	2	5	2	4	4	5	2	1	5	2	2	3
2	11	1	4	3	1	1	1	1	1	1	1	1	1	1	1	1	1	1	1	3	1	1	1	2	1	1	2	1	1	1	1	1	1	1	3	1	2	1	6	1	2	1	4	2	1	3	1	1	1
2	15	1	3	5	1	2	1	1	2	1	2	1	1	1	2	3	3	2	1	1	1	1	2	4	2	1	2	2	1	1	1	3	2	2	3	2	1	1	3	2	1	1	4	2	1	3	2	1	2
2	12	1	3	5	1	2	1	1	1	1	1	1	1	1	1	1	1	2	1	1	2	1	2	2	1	1	1	1	1	1	1	3	1	1	2	1	1	2	3	3	1	1	2	2	2	3	2	1	1
2	8	2	4	1	1	1	1	1	1	1	1	1	1	1	1	1	1	1	1	1	1	1	3	1	1	1	1	1	1	1	1	1	1	1	5	1	1	1	4	1	1	1	2	1	1	6	1	1	1
1	38	2	4	26	4	3	3	3	3	3	4	2	3	3	3	4	2	4	2	2	4	2	2	4	3	3	3	3	3	4	4	2	3	4	5	3	1	5	5	2	2	4	4	5	5	5	3	2	5
[truncated: 21 more columns]
